# Supplementary material for: Multi-cohort analysis reveals immune subtypes and predictive biomarkers in tuberculosis
Source: Sci Rep. 2024 Jun 10;14:13345. doi: 10.1038/s41598-024-63365-5 (PMC11164950; doi:10.1038/s41598-024-63365-5)
Supplement: Supplementary file 1 — Supplementary Information. [file 41598_2024_63365_MOESM1_ESM.zip]

Archive with 7 entries (7 files):
- Supplementary materials.docx
- Tables/Table S1.xlsx
- Tables/Table S2.xlsx
- Tables/Table S3.xlsx
- Tables/Table S4.xlsx
- Tables/Table S5.xlsx
- Tables/Table_S6.xlsx
