# Supplementary material for: Multi-cohort analysis reveals immune subtypes and predictive biomarkers in tuberculosis
Source: Sci Rep. 2024 Jun 10;14:13345. doi: 10.1038/s41598-024-63365-5 (PMC11164950; doi:10.1038/s41598-024-63365-5)
Supplement: Supplementary file 1 — Supplementary Information. [file 41598_2024_63365_MOESM1_ESM.zip › Tables/Table S1.xlsx]

## Sheet: Sheet 1
Source	Age	Gender	Ethnicity	TBStatus	GeographicalRegion	BcgVaccinated	BirthRegion	TST	Tissue	HIVStatus	MeasurementTime	PatientID	PneumoniaStatus	exposure_latent	index_case_disease_site	smear_of_index_case	modal_x_ray_grade	SputumSmearStatus	sputum_culture	bal_smear	bal_culture	isolate_sensitivity	QFT_GIT	ChestRadiographs	NET1	Treatment	DiabetesStatus	SmokingStatus	PatientRelationship	HealthControl	StillStatus	AdultSLE_Status	PediatricSLE_Status	StaphStatus	StrepStatus	Barcode	CultureStatus	SarcoidosisStatus	LungCancerStatus	TreatmentResult	IRIS_Status	MeningitisStatus	SampleCode	TimeToNegativity	mgit	xpert	tgrv	LungDxStatus	MTPStatus
GSE41055	8	Male		Control	Venezuela			0	Whole Blood														Negative	No abnormalities observed	0.191318
GSE41055	7.8	Female		Control	Venezuela			0	Whole Blood														Negative	No abnormalities observed	0.132429
GSE41055	4.1	Female		Control	Venezuela			0	Whole Blood										Negative				Negative	No abnormalities observed	-0.146457
GSE41055	1.3	Female		Control	Venezuela			0	Whole Blood										Negative				Negative	No abnormalities observed	-1.4961
GSE41055	3.5	Female		Control	Venezuela			0	Whole Blood										Negative				Negative	No abnormalities observed	-1.08414
GSE41055	8.1	Female		Control	Venezuela			0	Whole Blood														Negative	No abnormalities observed	-0.769548
GSE41055	9.6	Male		Control	Venezuela			0	Whole Blood														Negative	No abnormalities observed	1.80321
GSE41055	11	Female		Control	Venezuela			0	Whole Blood														Negative	No abnormalities observed	1.09632
GSE41055	11.5	Female		Control	Venezuela			0	Whole Blood														Negative	No abnormalities observed	-0.534898
GSE41055	7	Male		LTBI	Venezuela			20	Whole Blood														Positive	No abnormalities observed	0.290713
GSE41055	13.9	Male		LTBI	Venezuela			18	Whole Blood														Positive	No abnormalities observed	-1.66511
GSE41055	7.3	Male		LTBI	Venezuela			14	Whole Blood														Positive	No abnormalities observed	0.267044
GSE41055	2.2	Male		LTBI	Venezuela			13	Whole Blood										Negative				Positive	No abnormalities observed	-0.51353
GSE41055	3	Female		LTBI	Venezuela			11	Whole Blood										Negative				Positive	No abnormalities observed	-0.104861
GSE41055	9	Male		LTBI	Venezuela			14	Whole Blood														Positive	No abnormalities observed	0.284349
GSE41055	10.5	Female		LTBI	Venezuela			10	Whole Blood														Positive	No abnormalities observed	-0.907018
GSE41055	12.7	Female		LTBI	Venezuela			14	Whole Blood														Positive	No abnormalities observed	0.0292278
GSE41055	14.6	Male		LTBI	Venezuela			10	Whole Blood														Positive	No abnormalities observed	-0.200303
GSE41055	1.8	Female		PTB	Venezuela			0	Whole Blood										Negative				Positive	Ghon focus with unilateral bronchopneumonic consolidation	0.499791
GSE41055	11.5	Female		PTB	Venezuela			18	Whole Blood										Positive				Positive	Adult-type disease with bilateral bronchopneumonic consolidation, lymph node disease	0.565659
GSE41055	7.5	Female		PTB	Venezuela			6	Whole Blood										Negative				Positive	Adult-type disease with unilateral cavitation and bilateral bronchopneumonic consolidation, lymph node disease with bronchial compression	1.57436
GSE41055	1.1	Female		PTB	Venezuela			10	Whole Blood										Negative				Indeterminate	Ghon focus with cavitation and bilateral bronchopneumonic consolidation, lymph node disease with tracheal compression	-1.60582
GSE41055	2.3	Male		PTB	Venezuela			3	Whole Blood										Negative				Positive	Ghon focus with bilateral bronchopneumonic consolidation, lymph node disease with bronchial compression and unilateral hyperinflation	-1.36158
GSE41055	8.9	Female		PTB	Venezuela			0	Whole Blood										Negative				Positive	Ghon focus with bilateral bronchopneumonic consolidation, lymph node disease with tracheal compression, pleural effusion	1.04673
GSE41055	10.5	Male		PTB	Venezuela			15	Whole Blood										Negative				Positive	Adult-type disease with unilateral bronchopneumonic consolidation, lymph node disease with unilateral hyperinflation	0.25297
GSE41055	12.5	Female		PTB	Venezuela			18	Whole Blood										Negative				Positive	Adult-type disease with unilateral cavitation, lymph node disease with lobar alveolar consolidation and unilateral hyperinflation	0.278447
GSE41055	14.5	Female		PTB	Venezuela			14	Whole Blood										Positive				Positive	Adult-type disease with bilateral cavitation and unilateral bronchopneumonic consolidation	2.07681
GSE54992				PTB					PBMC		Baseline	TB1													-2.15998	Pre-treatment
GSE54992				PTB					PBMC		Baseline	TB6													-0.721333	Pre-treatment
GSE54992				PTB					PBMC		Baseline	TB9													-0.905171	Pre-treatment
GSE54992				PTB					PBMC		Baseline	TB5													-0.144042	Pre-treatment
GSE54992				PTB					PBMC		Baseline	TB7													-2.65668	Pre-treatment
GSE54992				PTB					PBMC		Baseline	TB3													-0.169636	Pre-treatment
GSE54992				PTB					PBMC		3 Month(s)	TB1													0.207932	anti-tuberculosis treatment
GSE54992				PTB					PBMC		Baseline	TB2													-0.120946	Pre-treatment
GSE54992				PTB					PBMC		3 Month(s)	TB6													0.712748	anti-tuberculosis treatment
GSE54992				PTB					PBMC		Baseline	TB8													-0.0902706	Pre-treatment
GSE54992				PTB					PBMC		3 Month(s)	TB9													-0.857015	anti-tuberculosis treatment
GSE54992				PTB					PBMC		3 Month(s)	TB5													0.732883	anti-tuberculosis treatment
GSE54992				PTB					PBMC		3 Month(s)	TB7													-0.538229	anti-tuberculosis treatment
GSE54992				LTBI					PBMC		Baseline	LTBI6													1.17145	Untreated
GSE54992				PTB					PBMC		Baseline	TB4													0.289857	Pre-treatment
GSE54992				Control					PBMC		Baseline	HD6													1.07227	Untreated
GSE54992				Control					PBMC		Baseline	HD5													0.566381	Untreated
GSE54992				LTBI					PBMC		Baseline	LTBI2													0.954716	Untreated
GSE54992				Control					PBMC		Baseline	HD1													1.13004	Untreated
GSE54992				LTBI					PBMC		Baseline	LTBI3													1.23386	Untreated
GSE54992				Control					PBMC		Baseline	HD3													0.535689	Untreated
GSE54992				LTBI					PBMC		Baseline	LTBI4													0.346814	Untreated
GSE54992				LTBI					PBMC		Baseline	LTBI1													0.653531	Untreated
GSE54992				Control					PBMC		Baseline	HD2													1.00452	Untreated
GSE54992				Control					PBMC		Baseline	HD4													1.40426	Untreated
GSE54992				LTBI					PBMC		Baseline	LTBI5													0.839066	Untreated
GSE54992				PTB					PBMC		6 Month(s)	TB1													-0.436104	anti-tuberculosis treatment
GSE54992				PTB					PBMC		6 Month(s)	TB9													-0.454442	anti-tuberculosis treatment
GSE54992				PTB					PBMC		3 Month(s)	TB3													-2.47186	anti-tuberculosis treatment
GSE54992				PTB					PBMC		3 Month(s)	TB2													-0.150654	anti-tuberculosis treatment
GSE54992				PTB					PBMC		6 Month(s)	TB6													-0.0369578	anti-tuberculosis treatment
GSE54992				PTB					PBMC		3 Month(s)	TB8													0.379915	anti-tuberculosis treatment
GSE54992				PTB					PBMC		6 Month(s)	TB5													-0.979843	anti-tuberculosis treatment
GSE54992				PTB					PBMC		3 Month(s)	TB4													-0.47477	anti-tuberculosis treatment
GSE54992				PTB					PBMC		6 Month(s)	TB7													-1.40736	anti-tuberculosis treatment
GSE54992				PTB					PBMC		6 Month(s)	TB3													1.19583	anti-tuberculosis treatment
GSE54992				PTB					PBMC		6 Month(s)	TB2													-0.254945	anti-tuberculosis treatment
GSE54992				PTB					PBMC		6 Month(s)	TB8													0.4986	anti-tuberculosis treatment
GSE54992				PTB					PBMC		6 Month(s)	TB4													0.099864	anti-tuberculosis treatment
GSE73408	44	Female	White	PTB	USA	No	USA		Whole Blood				Negative												0.378194		Negative	Positive
GSE73408	41	Male	Black	PTB	USA	Yes	Ethiopia		Whole Blood				Negative												0.00702262		Positive	Negative
GSE73408	63	Male	Latino	PTB	USA	Unknown	Mexico		Whole Blood				Negative												0.703312		Positive	Negative
GSE73408	75	Male	Asian	PTB	USA	No	Korea		Whole Blood				Negative												0.920375		Positive	Negative
GSE73408	72	Male	Asian	PTB	USA	Unknown	China		Whole Blood				Negative												0.661993		Positive	Negative
GSE73408	33	Male	Asian	PTB	USA	Yes	Burma		Whole Blood				Negative												-0.492192		Negative	Negative
GSE73408	70	Female	Latino	PTB	USA	No	USA		Whole Blood				Negative												1.18905		Positive	Negative
GSE73408	25	Female	Black	PTB	USA	Yes	Somalia		Whole Blood				Negative												-0.968138		Negative	Negative
GSE73408	35	Female	Latino	PTB	USA	Yes	Mexico		Whole Blood				Negative												-1.53542		Negative	Negative
GSE73408	55	Male	Asian	PTB	USA	No	Indonesia		Whole Blood				Negative												1.12421		Negative	Negative
GSE73408	50	Female	Other	PTB	USA	Yes	Tonga		Whole Blood				Negative												-0.491858		Positive	Negative
GSE73408	29	Male	Asian	PTB	USA	Unknown	Nepal		Whole Blood				Negative												-1.13199		Negative	Negative
GSE73408	81	Male	White	PTB	USA	No	USA		Whole Blood				Negative												-0.0484068		Negative	Negative
GSE73408	29	Female	Asian	PTB	USA	Unknown	Nepal		Whole Blood				Negative												0.826777		Negative	Negative
GSE73408	47	Female	Latino	PTB	USA	No	USA		Whole Blood				Negative												0.25373		Negative	Negative
GSE73408	36	Female	Latino	PTB	USA	Yes	Mexico		Whole Blood				Negative												0.43563		Positive	Negative
GSE73408	64	Male	Latino	PTB	USA	No	USA		Whole Blood				Negative												0.0105006		Negative	Negative
GSE73408	54	Male	Latino	PTB	USA	No	USA		Whole Blood				Negative												-0.138639		Positive	Positive
GSE73408	67	Male	White	PTB	USA	No	USA		Whole Blood				Negative												0.260398		Negative	Positive
GSE73408	53	Male	Latino	PTB	USA	Yes	Mexico		Whole Blood				Negative												0.264521		Negative	Negative
GSE73408	46	Male	Latino	PTB	USA	Yes	Mexico		Whole Blood				Negative												-1.22351		Negative	Positive
GSE73408	63	Male	Latino	PTB	USA	No	Mexico		Whole Blood				Negative												-0.593527		Positive	Positive
GSE73408	51	Male	Latino	PTB	USA	No	USA		Whole Blood				Negative												-0.198549		Negative	Positive
GSE73408	66	Female	Latino	PTB	USA	No	Mexico		Whole Blood				Negative												0.249463		Negative	Negative
GSE73408	80	Male	Latino	PTB	USA	Yes	USA		Whole Blood				Negative												-0.104625		Negative	Positive
GSE73408	43	Male	Latino	PTB	USA	Yes	Mexico		Whole Blood				Negative												0.311616		Positive	Negative
GSE73408	50	Male	Latino	PTB	USA	Yes	USA		Whole Blood				Negative												0.551044		Positive	Negative
GSE73408	59	Male	Latino	PTB	USA	Yes	Mexico		Whole Blood				Negative												0.72987		Positive	Negative
GSE73408	85	Male	Latino	PTB	USA	Yes	Mexico		Whole Blood				Negative												-0.322343		Negative	Positive
GSE73408	25	Male	Latino	PTB	USA	No	Mexico		Whole Blood				Negative												0.372759		Negative	Positive
GSE73408	25	Male	Latino	PTB	USA	No	Mexico		Whole Blood				Negative												-0.579498		Negative	Negative
GSE73408	22	Female	Latino	PTB	USA	No	USA		Whole Blood				Negative												0.225579		Negative	Negative
GSE73408	24	Male	Latino	PTB	USA	No	USA		Whole Blood				Negative												0.337519		Negative	Positive
GSE73408	20	Male	Latino	PTB	USA	No	USA		Whole Blood				Negative												0.0743574		Negative	Negative
GSE73408	27	Male	Latino	PTB	USA	Yes	Mexico		Whole Blood				Negative												0.560906		Negative	Negative
GSE73408	45	Male	Asian	LTBI	USA	Yes	Philippines		Whole Blood				Negative												-3.03182		Negative	Positive
GSE73408	36	Male	Black	LTBI	USA	Yes	Ethiopia		Whole Blood				Negative												-1.76012		Negative	Negative
GSE73408	26	Male	Other	LTBI	USA	Yes	Iraq		Whole Blood				Negative												-0.0516783		Negative	Positive
GSE73408	21	Female	Latino	LTBI	USA	Unknown	Mexico		Whole Blood				Negative												-0.388205		Negative	Negative
GSE73408	36	Male	Asian	LTBI	USA	Yes	Burma		Whole Blood				Negative												-0.454094		Negative	Negative
GSE73408	65	Female	Asian	LTBI	USA	No	Bhutan		Whole Blood				Negative												-2.29983		Negative	Negative
GSE73408	32	Male	Asian	LTBI	USA	Yes	Burma		Whole Blood				Negative												-0.368154		Negative	Negative
GSE73408	65	Male	Asian	LTBI	USA	Unknown	Bhutan		Whole Blood				Negative												-0.897253		Negative	Positive
GSE73408	62	Female	Asian	LTBI	USA	No	Bhutan		Whole Blood				Negative												-0.816759		Positive	Negative
GSE73408	48	Male	Asian	LTBI	USA	Yes	Burma		Whole Blood				Negative												-1.28973		Negative	Positive
GSE73408	39	Male	Asian	LTBI	USA	Yes	Indonesia		Whole Blood				Negative												-1.18327		Negative	Negative
GSE73408	28	Male	Black	LTBI	USA	Unknown	Eritrea		Whole Blood				Negative												-0.910223		Negative	Negative
GSE73408	26	Male	Other	LTBI	USA	Unknown	Eritrea		Whole Blood				Negative												-0.681989		Negative	Negative
GSE73408	53	Female	Black	LTBI	USA	No	USA		Whole Blood				Negative												-1.14877		Negative	Positive
GSE73408	41	Male	Other	LTBI	USA	Yes	Eritrea		Whole Blood				Negative												-1.54676		Negative	Negative
GSE73408	34	Male	Asian	LTBI	USA	Unknown	Burma		Whole Blood				Negative												0.26596		Negative	Negative
GSE73408	55	Female	Other	LTBI	USA	Yes	Eritrea		Whole Blood				Negative												-1.63544		Positive	Negative
GSE73408	35	Female	Black	LTBI	USA	Yes	Ethiopia		Whole Blood				Negative												-1.40038		Negative	Negative
GSE73408	43	Male	Black	LTBI	USA	Yes	Ethiopia		Whole Blood				Negative												-0.910626		Negative	Negative
GSE73408	21	Female	Asian	LTBI	USA	Unknown	Vietnam		Whole Blood				Negative												-1.13187		Negative	Negative
GSE73408	26	Male	Asian	LTBI	USA	No	Bhutan		Whole Blood				Negative												-0.362576		Negative	Negative
GSE73408	30	Female	Asian	LTBI	USA	Yes	China		Whole Blood				Negative												-0.178642		Negative	Negative
GSE73408	32	Male	Other	LTBI	USA	Unknown	Sudan		Whole Blood				Negative												-1.15055		Negative	Negative
GSE73408	39	Female	Latino	LTBI	USA	Yes	Mexico		Whole Blood				Negative												-1.33391		Negative	Negative
GSE73408	36	Female	Latino	LTBI	USA	Unknown	USA		Whole Blood				Negative												-0.844317		Negative	Negative
GSE73408	67	Male	Asian	LTBI	USA	No	Nepal		Whole Blood				Negative												-0.698476		Negative	Negative
GSE73408	46	Female	White	LTBI	USA	Yes	France		Whole Blood				Negative												-0.496362		Negative	Negative
GSE73408	27	Male	Black	LTBI	USA	Unknown	Ghana		Whole Blood				Negative												-0.817537		Negative	Negative
GSE73408	27	Female	Asian	LTBI	USA	No	Vietnam		Whole Blood				Negative												-1.56784		Negative	Negative
GSE73408	77	Male	Latino	LTBI	USA	Yes	Mexico DF		Whole Blood				Negative												-1.17786		Negative	Positive
GSE73408	30	Female	Latino	LTBI	USA	No	USA		Whole Blood				Negative												0.269153		Negative	Positive
GSE73408	24	Female	Latino	LTBI	USA	No	USA		Whole Blood				Negative												-0.0294068		Negative	Positive
GSE73408	36	Female	Latino	LTBI	USA	No	Mexico		Whole Blood				Negative												0.191624		Positive	Negative
GSE73408	41	Female	Latino	LTBI	USA	No	USA		Whole Blood				Negative												-0.445536		Negative	Negative
GSE73408	39	Female	Latino	LTBI	USA	Yes	Mexico		Whole Blood				Negative												-0.377185		Negative	Negative
GSE73408	29	Male	White	OD	USA	No	USA		Whole Blood				Negative												1.1555		Negative	Positive
GSE73408	38	Female	Latino	OD	USA	No	Mexico		Whole Blood				Negative												1.55825		Negative	Negative
GSE73408	59	Female	Latino	OD	USA	No	Mexico		Whole Blood				Negative												-1.31608		Positive	Negative
GSE73408	42	Male	Latino	OD	USA	No	USA		Whole Blood				Negative												0.420286		Negative	Negative
GSE73408	49	Female	Other	OD	USA	Unknown	USA		Whole Blood				Negative												2.1208		Negative	Positive
GSE73408	21	Female	Asian	OD	USA	No	Mongolia		Whole Blood				Negative												0.278371		Negative	Negative
GSE73408	39	Male	Latino	OD	USA	No	USA		Whole Blood				Negative												0.291788		Negative	Positive
GSE73408	63	Female	Latino	OD	USA	No	USA		Whole Blood				Negative												0.273345		Negative	Positive
GSE73408	67	Male	White	OD	USA	No	USA		Whole Blood				Negative												0.764981		Negative	Positive
GSE73408	53	Male	Latino	OD	USA	No	USA		Whole Blood				Negative												1.81102		Negative	Negative
GSE73408	69	Male	Other	OD	USA	No	USA		Whole Blood				Negative												0.378609		Positive	Negative
GSE73408	78	Female	Other	OD	USA	No	USA		Whole Blood				Negative												0.156844		Negative	Negative
GSE73408	69	Female	Latino	OD	USA	No	Mexico		Whole Blood				Negative												0.70952		Positive	Negative
GSE73408	46	Male	White	OD	USA	No	USA		Whole Blood				Negative												1.22291		Negative	Positive
GSE73408	75	Female	Latino	OD	USA	Yes	El Salvador		Whole Blood				Negative												0.576007		Positive	Negative
GSE73408	79	Male	Latino	OD	USA	Yes	Mexico		Whole Blood				Negative												2.16865		Negative	Negative
GSE73408	54	Male	Black	OD	USA	Unknown	USA		Whole Blood				Negative												1.75536		Negative	Positive
GSE73408	86	Male	Other	OD	USA	Unknown	Sierra Leone		Whole Blood				Negative												0.644634		Negative	Negative
GSE73408	61	Male	Latino	OD	USA	Yes	Mexico		Whole Blood				Negative												1.25399		Negative	Negative
GSE73408	53	Male	Latino	OD	USA	No	USA		Whole Blood				Negative												-0.62681		Positive	Negative
GSE73408	79	Male	Asian	OD	USA	No	Vietnam		Whole Blood				Negative												1.93621		Negative	Positive
GSE73408	51	Female	White	OD	USA	No	USA		Whole Blood				Negative												1.02973		Negative	Negative
GSE73408	41	Female	White	OD	USA	No	USA		Whole Blood				Negative												1.14167		Negative	Positive
GSE73408	70	Female	Black	OD	USA	Unknown	USA		Whole Blood				Negative												0.753271		Positive	Negative
GSE73408	24	Male	Black	OD	USA	No	USA		Whole Blood				Negative												-0.413792		Negative	Negative
GSE73408	59	Male	Black	OD	USA	No	USA		Whole Blood				Negative												0.300267		Negative	Negative
GSE73408	49	Female	White	OD	USA	No	USA		Whole Blood				Negative												-0.39767		Negative	Negative
GSE73408	45	Female	White	OD	USA	No	USA		Whole Blood				Negative												1.68818		Negative	Positive
GSE73408	44	Male	Latino	OD	USA	Yes	Mexico		Whole Blood				Negative												-0.296712		Negative	Negative
GSE73408	46	Male	Other	OD	USA	No	USA		Whole Blood				Negative												1.30499		Positive	Negative
GSE73408	63	Male	Latino	OD	USA	Unknown	Mexico		Whole Blood				Negative												-0.747251		Negative	Positive
GSE73408	40	Male	Latino	OD	USA	Yes	Mexico		Whole Blood				Negative												0.00798983		Negative	Positive
GSE73408	47	Male	Black	OD	USA	No	USA		Whole Blood				Negative												0.428149		Positive	Positive
GSE73408	46	Male	White	OD	USA	Unknown	USA		Whole Blood				Negative												0.0538228		Negative	Positive
GSE73408	57	Female	White	OD	USA	No	USA		Whole Blood				Negative												1.86382		Negative	Positive
GSE73408	40	Male	White	OD	USA	No	USA		Whole Blood				Negative												1.869		Negative	Negative
GSE73408	38	Female	White	OD	USA	No	USA		Whole Blood				Negative												1.06039		Negative	Negative
GSE73408	48	Male	Latino	OD	USA	No	USA		Whole Blood				Negative												1.23302		Negative	Positive
GSE73408	76	Female	Latino	OD	USA	No	Mexico		Whole Blood				Negative												-0.37275		Positive	Negative
GSE19435	28	Male	White	Control	London	Yes				Negative	0_months	test035													-0.912934		Negative
GSE19435	21	Male	White	Control	London	Yes				Negative	0_months	test036													-0.659249		Negative
GSE19435	49	Female	South Asian	Control	London	Yes				Negative	0_months	test037													0.41487		Negative
GSE19435	41	Female	South Asian	Control	London	Yes				Negative	0_months	test038													0.0897524		Negative
GSE19435	33	Female	Black	Control	London	Yes				Negative	0_months	test039													-0.0269933		Negative
GSE19435	28	Female	Black	Control	London	Yes				Negative	0_months	test040													-1.13548		Negative
GSE19435	23	Female	White	Control	London	Yes				Negative	0_months	test041													-1.13365		Negative
GSE19435	29	Male	Other	Control	London	Yes				Negative	0_months	test044													-0.929662		Negative
GSE19435	22	Female	Asian other	Control	London	Yes				Negative	0_months	test046													-0.115177		Negative
GSE19435	43	Male	Black	Control	London	Yes				Negative	0_months	test045													-2.08145		Negative
GSE19435	23	Female	South Asian	Control	London	Yes				Negative	0_months	test047													-0.760649		Negative
GSE19435	32	Male	Asian other	Control	London	Yes				Negative	0_months	test048													-0.877479		Negative
GSE19435	33	Female	Asian Other	PTB	London	Yes				Negative	0_months	tr002						Positive				Fully_Sensitive			0.764945	anti-mycobacterial treatment	Negative
GSE19435	33	Female	Asian Other	PTB	London	Yes				Negative	2_months	tr002						Negative							0.312083	anti-mycobacterial treatment	Negative
GSE19435	33	Female	Asian Other	PTB	London	Yes				Negative	12_months	tr002						No_cough							-0.896113	anti-mycobacterial treatment	Negative
GSE19435	31	Male	South Asian	PTB	London	Yes				Negative	0_months	tr007						Positive				Fully_Sensitive			1.01781	anti-mycobacterial treatment	Negative
GSE19435	31	Male	South Asian	PTB	London	Yes				Negative	2_months	tr007						No_cough							0.18396	anti-mycobacterial treatment	Negative
GSE19435	31	Male	South Asian	PTB	London	Yes				Negative	12_months	tr007						No_cough							-0.365701	anti-mycobacterial treatment	Negative
GSE19435	29	Male	White	PTB	London	Yes				Negative	0_months	tr012						Positive				Fully_Sensitive			-0.138811	anti-mycobacterial treatment	Negative
GSE19435	51	Male	White	PTB	London	Yes				Negative	0_months	tr015						Positive				Fully_Sensitive			1.94146	anti-mycobacterial treatment	Negative
GSE19435	48	Female	Black	PTB	London	Yes				Negative	0_months	tr020						Negative				Fully_Sensitive			0.546192	anti-mycobacterial treatment	Negative
GSE19435	29	Male	White	PTB	London	Yes				Negative	2_months	tr012						No_cough							-1.06873	anti-mycobacterial treatment	Negative
GSE19435	51	Male	White	PTB	London	Yes				Negative	2_months	tr015						Positive				Fully_Sensitive			0.452297	anti-mycobacterial treatment	Negative
GSE19435	48	Female	Black	PTB	London	Yes				Negative	2_months	tr020						No_cough							0.660756	anti-mycobacterial treatment	Negative
GSE19435	29	Male	White	PTB	London	Yes				Negative	12_months	tr012						No_cough							-0.43681	anti-mycobacterial treatment	Negative
GSE19435	51	Male	White	PTB	London	Yes				Negative	12_months	tr015						Negative							-0.401825	anti-mycobacterial treatment	Negative
GSE19435	48	Female	Black	PTB	London	Yes				Negative	12_months	tr020						No_cough							-0.595812	anti-mycobacterial treatment	Negative
GSE19435	21	Female	Black	PTB	London	No				Negative	0_months	tr026						Positive				Fully_Sensitive			1.78263	anti-mycobacterial treatment	Negative
GSE19435	21	Female	Black	PTB	London	No				Negative	2_months	tr026						Positive				Fully_Sensitive			0.927915	anti-mycobacterial treatment	Negative
GSE19435	21	Female	Black	PTB	London	No				Negative	12_months	tr026						No_cough							-0.506163	anti-mycobacterial treatment	Negative
GSE19435	29	Male	South Asian	PTB	London	No				Negative	0_months	tr037						Positive							2.18535	anti-mycobacterial treatment	Negative
GSE19435	29	Male	South Asian	PTB	London	No				Negative	2_months	tr037						Negative							1.75518	anti-mycobacterial treatment	Negative
GSE19435	29	Male	South Asian	PTB	London	No				Negative	12_months	tr037						No_cough							0.00747724	anti-mycobacterial treatment	Negative
GSE19439	34	Male	Black	LTBI	London	Yes	non_UK_Born	27	Whole Blood	Negative				Contact_Screen	pulm	Sm+	Minimal						Positive		-1.54185		Negative
GSE19439	31	Male	South Asian	PTB	London	Yes	UK_Born	11	Whole Blood	Negative							Moderate			scanty	M.tuberculosis	Fully_sensitive			1.30157		Negative
GSE19439	28	Female	White	Control	London	Yes	UK_Born	5	Whole Blood	Negative															-0.675234		Negative
GSE19439	48	Female	Black	PTB	London	Yes	non_UK_Born	25	Whole Blood	Negative							Minimal	nil	M.tuberculosis	nil	no_growth_6_weeks	Fully_sensitive			1.86269		Negative
GSE19439	30	Male	Black	LTBI	London	Yes	non_UK_Born	20	Whole Blood	Negative				New_Entrant			No disease						Positive		-0.466839		Negative
GSE19439	34	Female	White	Control	London	No	non_UK_Born	0	Whole Blood	Negative															-0.819158		Negative
GSE19439	27	Male	White	Control	London	Yes	non_UK_Born	13	Whole Blood	Negative															-0.374321		Negative
GSE19439	40	Female	Asian Other	LTBI	London	Yes	non_UK_Born	23	Whole Blood	Negative				GP_Referral	pulm	unknown	No disease						Positive		-0.932876		Negative
GSE19439	51	Male	White	PTB	London	Yes	non_UK_Born	15	Whole Blood	Negative							Advanced	+++	M.tuberculosis			Fully_sensitive			1.93812		Negative
GSE19439	31	Female	White	Control	London	No	non_UK_Born	0	Whole Blood	Negative															-0.00754655		Negative
GSE19439	43	Male	Black	LTBI	London	Yes	non_UK_Born	37	Whole Blood	Negative				Contact_Screen	extrapulm		Minimal						Positive		-2.17955		Negative
GSE19439	33	Female	Asian Other	PTB	London	Yes	non_UK_Born	22	Whole Blood	Negative							Moderate	nil	M.tuberculosis	+	M.tuberculosis	Fully_sensitive			1.01012		Negative
GSE19439	32	Male	White	LTBI	London	Yes	non_UK_Born	17	Whole Blood	Negative				Contact_Screen	pulm	Sm+	No disease						Positive		-0.116866		Negative
GSE19439	23	Female	Black	LTBI	London	No	non_UK_Born	17	Whole Blood	Negative				Contact_Screen	unknown		No disease						Positive		-1.4441		Negative
GSE19439	28	Male	White	Control	London	Yes	UK_Born	7	Whole Blood	Negative															-0.312345		Negative
GSE19439	22	Male	Black	PTB	London	Yes	non_UK_Born		Whole Blood	Negative							Moderate	scanty	M.tuberculosis			Resistant Streptomycin			-0.218356		Negative
GSE19439	21	Female	Asian Other	LTBI	London	Yes	non_UK_Born	15	Whole Blood	Negative				Contact_Screen	pulm	Sm+	No disease						Positive		0.569413		Negative
GSE19439	31	Female	White	Control	London	No	non_UK_Born	0	Whole Blood	Negative															0.700247		Negative
GSE19439	29	Male	White	PTB	London	Yes	UK_Born	20	Whole Blood	Negative							Moderate	nil	M.tuberculosis	scanty	M.tuberculosis	Fully_sensitive			-0.394339		Negative
GSE19439	30	Male	Black	LTBI	London	Yes	non_UK_Born	27	Whole Blood	Negative				Contact_Screen	pulm	unknown	No disease			nil	no_growth_6_weeks		Positive		-1.14003		Negative
GSE19439	23	Female	Asian Other	PTB	London	Yes	non_UK_Born	10	Whole Blood	Negative							Advanced	nil	no_growth_6_weeks	nil	M.tuberculosis	Fully_sensitive			-0.037658		Negative
GSE19439	19	Male	South Asian	LTBI	London	Yes	non_UK_Born	20	Whole Blood	Negative				Contact_Screen	extrapulm		No disease						Positive		-0.409851		Negative
GSE19439	27	Male	South Asian	PTB	London	Yes	non_UK_Born		Whole Blood	Negative				New_Entrant			Minimal			nil	M.tuberculosis	Fully_sensitive			-1.28614		Negative
GSE19439	25	Female	Asian Other	LTBI	London	Yes	non_UK_Born	19	Whole Blood	Negative				Contact_Screen	pulm	Sm+	No disease						Positive		0.750266		Negative
GSE19439	21	Female	Black	PTB	London	No	non_UK_Born		Whole Blood	Negative				New_Entrant			Advanced	++	M.tuberculosis			Fully_sensitive			2.0281		Negative
GSE19439	24	Female	White	LTBI	London	No	non_UK_Born	12	Whole Blood	Negative				Contact_Screen	pulm	Sm+	Minimal						Positive		0.104225		Negative
GSE19439	29	Male	South Asian	PTB	London	No	non_UK_Born		Whole Blood	Negative							Moderate	+	M.tuberculosis			Resistant Isoniazid			2.12469		Negative
GSE19439	72	Male	Other	PTB	London	Unknown	non_UK_Born	22	Whole Blood	Negative							Moderate			nil	M.tuberculosis	Fully_sensitive			0.0559348		Negative
GSE19439	37	Female	South Asian	LTBI	London	No	UK_Born	28	Whole Blood	Negative				Contact_Screen	pulm	unknown	Minimal						Positive		0.507023		Negative
GSE19439	35	Female	White	Control	London	Yes	UK_Born	0	Whole Blood	Negative															-0.44323		Negative
GSE19439	25	Female	White	PTB	London	Yes	UK_Born	4	Whole Blood	Negative							Moderate	scanty	M.tuberculosis	nil	M.tuberculosis	Fully_sensitive			0.620908		Negative
GSE19439	31	Female	White	Control	London	No	non_UK_Born	0	Whole Blood	Negative															-0.727632		Negative
GSE19439	35	Male	White	Control	London	No	non_UK_Born	0	Whole Blood	Negative															0.20819		Negative
GSE19439	20	Male	White	Control	London	Yes	UK_Born	0	Whole Blood	Negative															-0.860674		Negative
GSE19439	39	Female	Black	LTBI	London	Yes	non_UK_Born	28	Whole Blood	Negative				Contact_Screen	pulm	Sm-	No disease						Positive		0.496271		Negative
GSE19439	20	Female	White	Control	London	Yes	UK_Born	0	Whole Blood	Negative															0.70531		Negative
GSE19439	52	Female	South Asian	LTBI	London	Yes	non_UK_Born	30	Whole Blood	Negative				New_Entrant			No disease						Positive		-0.853227		Negative
GSE19439	23	Female	Black	PTB	London	No	non_UK_Born	20	Whole Blood	Negative							Minimal	nil	M.tuberculosis	scanty	M.tuberculosis	Fully_sensitive			0.129994		Negative
GSE19439	52	Male	Asian Other	LTBI	London	Yes	non_UK_Born	19	Whole Blood	Negative				Contact_Screen	pulm	Sm+	No disease						Positive		0.911364		Negative
GSE19439	35	Female	White	Control	London	No	non_UK_Born	0	Whole Blood	Negative															0.612626		Negative
GSE19439	32	Male	Black	LTBI	London	Yes	non_UK_Born	18	Whole Blood	Negative				Contact_Screen	pulm	Sm+	No disease						Positive		-1.02482		Negative
GSE19439	30	Female	Asian Other	LTBI	London	Unknown	non_UK_Born	19	Whole Blood	Negative				Contact_Screen	extrapulm		No disease						Positive		-0.370405		Negative
GSE19442	22	Male	Black	PTB	South Africa	No	non_UK_born			Negative								3+	M.tuberculosis						2.6623		Negative
GSE19442	21	Female	Black	PTB	South Africa	Yes	non_UK_born			Negative								1+	M.tuberculosis						0.0967866		Negative
GSE19442	27	Male	Black	PTB	South Africa	No	non_UK_born			Negative								3+	M.tuberculosis						0.613305		Negative
GSE19442	25	Male	Black	PTB	South Africa	Yes	non_UK_born			Negative								Negative	M.tuberculosis						1.14878		Negative
GSE19442	33	Female	Black	LTBI	South Africa	No	non_UK_born	15		Negative															-0.304627		Negative
GSE19442	19	Female	Black	LTBI	South Africa	No	non_UK_born	14		Negative															-0.376143		Negative
GSE19442	21	Male	Black	LTBI	South Africa	No	non_UK_born	15		Negative															0.0521033		Negative
GSE19442	20	Female	Black	LTBI	South Africa	Unknown	non_UK_born	22		Negative															0.375466		Negative
GSE19442	24	Female	Black	LTBI	South Africa	Unknown	non_UK_born	5		Negative															-0.383326		Negative
GSE19442	22	Female	Black	LTBI	South Africa	Unknown	non_UK_born	20		Negative															-0.0110603		Negative
GSE19442	24	Male	Black	LTBI	South Africa	No	non_UK_born	7		Negative															-0.703185		Negative
GSE19442	18	Female	Black	LTBI	South Africa	No	non_UK_born	0		Negative															-1.26873		Negative
GSE19442	18	Female	Black	LTBI	South Africa	No	non_UK_born	15		Negative															-0.213787		Negative
GSE19442	24	Female	Black	LTBI	South Africa	Unknown	non_UK_born	0		Negative															1.26711		Negative
GSE19442	22	Male	Black	LTBI	South Africa	Unknown	non_UK_born	0		Negative															-0.744872		Negative
GSE19442	25	Male	Black	PTB	South Africa	Yes	non_UK_born			Negative								3+	M.tuberculosis						2.2043		Negative
GSE19442	47	Male	Black	PTB	South Africa	No	non_UK_born			Negative								2+	M.tuberculosis						0.209791		Negative
GSE19442	32	Female	Black	PTB	South Africa	Yes	non_UK_born			Negative								1+	M.tuberculosis						0.356128		Negative
GSE19442	40	Male	Black	PTB	South Africa	No	non_UK_born			Negative								1+	M.tuberculosis						-1.77756		Negative
GSE19442	46	Female	Black	PTB	South Africa	Yes	non_UK_born			Negative								3+	M.tuberculosis						0.484035		Negative
GSE19442	18	Male	Black	LTBI	South Africa	No	non_UK_born	0		Negative															-0.757631		Negative
GSE19442	18	Male	Black	LTBI	South Africa	No	non_UK_born	4		Negative															-1.68008		Negative
GSE19442	18	Female	Black	LTBI	South Africa	No	non_UK_born	0		Negative															-1.44757		Negative
GSE19442	20	Female	Black	LTBI	South Africa	No	non_UK_born	11		Negative															-0.595511		Negative
GSE19442	42	Male	Black	PTB	South Africa	No	non_UK_born			Negative								1+	M.tuberculosis						0.255432		Negative
GSE19442	48	Female	Black	PTB	South Africa	No	non_UK_born			Negative								2+	M.tuberculosis						0.0342356		Negative
GSE19442	27	Male	Black	PTB	South Africa	No	non_UK_born			Negative								2+	M.tuberculosis						0.0708502		Negative
GSE19442	45	Male	Black	PTB	South Africa	No	non_UK_born			Negative								Scanty Positive	M.tuberculosis						0.012081		Negative
GSE19442	21	Male	Black	LTBI	South Africa	No	non_UK_born	14		Negative															0.116323		Negative
GSE19442	24	Female	Black	LTBI	South Africa	No	non_UK_born	20		Negative															0.498536		Negative
GSE19442	21	Male	Black	LTBI	South Africa	No	non_UK_born	10		Negative															-1.98203		Negative
GSE19442	27	Female	Black	LTBI	South Africa	No	non_UK_born	14		Negative															0.96824		Negative
GSE19442	24	Male	Black	LTBI	South Africa	No	non_UK_born	0		Negative															-1.28853		Negative
GSE19442	23	Male	Black	PTB	South Africa	No	non_UK_born			Negative								1+	M.tuberculosis						1.93438		Negative
GSE19442	24	Female	Black	PTB	South Africa	Yes	non_UK_born			Negative								3+	M.tuberculosis						1.46876		Negative
GSE19442	38	Male	Black	PTB	South Africa	No	non_UK_born			Negative								3+	M.tuberculosis						0.18648		Negative
GSE19442	27	Male	Black	PTB	South Africa	No	non_UK_born			Negative								2+	M.tuberculosis						2.13399		Negative
GSE19442	18	Female	Black	LTBI	South Africa	No	non_UK_born	12		Negative															-0.105685		Negative
GSE19442	20	Female	Black	LTBI	South Africa	No	non_UK_born	24		Negative															-0.750539		Negative
GSE19442	24	Female	Black	LTBI	South Africa	Yes	non_UK_born	15		Negative															0.145864		Negative
GSE19442	22	Male	Black	LTBI	South Africa	Yes	non_UK_born	10		Negative															-0.95361		Negative
GSE19442	26	Male	Black	LTBI	South Africa	Yes	non_UK_born	15		Negative															-0.113645		Negative
GSE19442	24	Male	Black	LTBI	South Africa	Yes	non_UK_born	10		Negative															-0.144165		Negative
GSE19442	31	Male	Black	PTB	South Africa	No	non_UK_born			Negative								1+	M.tuberculosis						0.824865		Negative
GSE19442	41	Male	Black	PTB	South Africa	No	non_UK_born			Negative								3+	M.tuberculosis						-0.0225377		Negative
GSE19442	42	Male	Black	PTB	South Africa	No	non_UK_born			Negative								2+	M.tuberculosis						-0.526874		Negative
GSE19442	21	Female	Black	LTBI	South Africa	No	non_UK_born	20		Negative															-0.587955		Negative
GSE19442	23	Female	Black	LTBI	South Africa	No	non_UK_born	18		Negative															-0.386653		Negative
GSE19442	19	Female	Black	LTBI	South Africa	No	non_UK_born	12		Negative															-1.22814		Negative
GSE19442	20	Female	Black	LTBI	South Africa	No	non_UK_born	14		Negative															-0.218363		Negative
GSE19442	23	Female	Black	LTBI	South Africa	No	non_UK_born	15		Negative															0.452689		Negative
GSE19443	40	Male	White	PTB	London	Yes	non_UK_Born		Neutrophils	Negative		test005					Minimal	nil	M.tuberculosis	nil	no_growth_6_weeks	Fully_sensitive			1.26195		Negative
GSE19443	40	Male	White	PTB	London	Yes	non_UK_Born		Monocytes	Negative		test005					Minimal	nil	M.tuberculosis	nil	no_growth_6_weeks	Fully_sensitive			0.254839		Negative
GSE19443	40	Male	White	PTB	London	Yes	non_UK_Born		CD4	Negative		test005					Minimal	nil	M.tuberculosis	nil	no_growth_6_weeks	Fully_sensitive			-0.827073		Negative
GSE19443	40	Male	White	PTB	London	Yes	non_UK_Born		CD8	Negative		test005					Minimal	nil	M.tuberculosis	nil	no_growth_6_weeks	Fully_sensitive			-0.873832		Negative
GSE19443	26	Male	Asian other	PTB	London	Unknown	non_UK_Born		Neutrophils	Negative		test028					Advanced	+	M.tuberculosis			Resistant Isoniazid + Ethambu			1.53944		Negative
GSE19443	26	Male	Asian other	PTB	London	Unknown	non_UK_Born		Monocytes	Negative		test028					Advanced	+	M.tuberculosis			Resistant Isoniazid + Ethambu			0.480164		Negative
GSE19443	26	Male	Asian other	PTB	London	Unknown	non_UK_Born		CD4	Negative		test028					Advanced	+	M.tuberculosis			Resistant Isoniazid + Ethambu			-0.886489		Negative
GSE19443	26	Male	Asian other	PTB	London	Unknown	non_UK_Born		CD8	Negative		test028					Advanced	+	M.tuberculosis			Resistant Isoniazid + Ethambu			-1.03672		Negative
GSE19443	33	Male	White	PTB	London	Yes	non_UK_Born	21	Neutrophils	Negative		test007					Moderate	+++	M.tuberculosis			Resistant Streptomycin, Ethio			1.44582		Negative
GSE19443	33	Male	White	PTB	London	Yes	non_UK_Born	21	Monocytes	Negative		test007					Moderate	+++	M.tuberculosis			Resistant Streptomycin, Ethio			0.441535		Negative
GSE19443	33	Male	White	PTB	London	Yes	non_UK_Born	21	CD4	Negative		test007					Moderate	+++	M.tuberculosis			Resistant Streptomycin, Ethio			-0.935399		Negative
GSE19443	33	Male	White	PTB	London	Yes	non_UK_Born	21	CD8	Negative		test007					Moderate	+++	M.tuberculosis			Resistant Streptomycin, Ethio			-0.981809		Negative
GSE19443	18	Female	South Asian	PTB	London	Yes	UK_Born	20	Neutrophils	Negative		test023			unknown		Advanced	nil	M.tuberculosis	nil	M.tuberculosis	Fully_sensitive			1.54319		Negative
GSE19443	18	Female	South Asian	PTB	London	Yes	UK_Born	20	Monocytes	Negative		test023			unknown		Advanced	nil	M.tuberculosis	nil	M.tuberculosis	Fully_sensitive			0.593667		Negative
GSE19443	18	Female	South Asian	PTB	London	Yes	UK_Born	20	CD4	Negative		test023			unknown		Advanced	nil	M.tuberculosis	nil	M.tuberculosis	Fully_sensitive			-0.929158		Negative
GSE19443	18	Female	South Asian	PTB	London	Yes	UK_Born	20	CD8	Negative		test023			unknown		Advanced	nil	M.tuberculosis	nil	M.tuberculosis	Fully_sensitive			-0.985689		Negative
GSE19443	28	Male	White	Control	London	Yes	non_UK_Born	9	Neutrophils	Negative		test035													1.39109		Negative
GSE19443	28	Male	White	Control	London	Yes	non_UK_Born	9	Monocytes	Negative		test035													0.40977		Negative
GSE19443	28	Male	White	Control	London	Yes	non_UK_Born	9	CD4	Negative		test035													-0.924323		Negative
GSE19443	28	Male	White	Control	London	Yes	non_UK_Born	9	CD8	Negative		test035													-0.975387		Negative
GSE19443	22	Male	South Asian	PTB	London	Yes	non_UK_Born	15	Neutrophils	Negative		test027					Moderate	nil	M.tuberculosis			Fully_sensitive			1.30578		Negative
GSE19443	22	Male	South Asian	PTB	London	Yes	non_UK_Born	15	Monocytes	Negative		test027					Moderate	nil	M.tuberculosis			Fully_sensitive			0.561075		Negative
GSE19443	22	Male	South Asian	PTB	London	Yes	non_UK_Born	15	CD4	Negative		test027					Moderate	nil	M.tuberculosis			Fully_sensitive			-0.251248		Negative
GSE19443	22	Male	South Asian	PTB	London	Yes	non_UK_Born	15	CD8	Negative		test027					Moderate	nil	M.tuberculosis			Fully_sensitive			-0.873905		Negative
GSE19443	21	Male	White	Control	London	Yes	UK_Born	9	Neutrophils	Negative		test036													1.21434		Negative
GSE19443	21	Male	White	Control	London	Yes	UK_Born	9	Monocytes	Negative		test036													0.133924		Negative
GSE19443	21	Male	White	Control	London	Yes	UK_Born	9	CD4	Negative		test036													-0.887592		Negative
GSE19443	21	Male	White	Control	London	Yes	UK_Born	9	CD8	Negative		test036													-0.970915		Negative
GSE19443	32	Male	Black	PTB	London	Yes	non_UK_Born	23	Neutrophils	Negative		test032					Moderate	nil	M.tuberculosis	nil	M.tuberculosis	Fully_sensitive			1.28995		Negative
GSE19443	32	Male	Black	PTB	London	Yes	non_UK_Born	23	Monocytes	Negative		test032					Moderate	nil	M.tuberculosis	nil	M.tuberculosis	Fully_sensitive			0.430862		Negative
GSE19443	32	Male	Black	PTB	London	Yes	non_UK_Born	23	CD4	Negative		test032					Moderate	nil	M.tuberculosis	nil	M.tuberculosis	Fully_sensitive			-0.881336		Negative
GSE19443	32	Male	Black	PTB	London	Yes	non_UK_Born	23	CD8	Negative		test032					Moderate	nil	M.tuberculosis	nil	M.tuberculosis	Fully_sensitive			-1.01273		Negative
GSE19443	55	Female	South Asian	PTB	London	Yes	non_UK_Born		Neutrophils	Negative		test049					Advanced			nil	M.tuberculosis	Fully_sensitive			1.40562		Negative
GSE19443	55	Female	South Asian	PTB	London	Yes	non_UK_Born		Monocytes	Negative		test049					Advanced			nil	M.tuberculosis	Fully_sensitive			0.286658		Negative
GSE19443	55	Female	South Asian	PTB	London	Yes	non_UK_Born		CD4	Negative		test049					Advanced			nil	M.tuberculosis	Fully_sensitive			-0.743682		Negative
GSE19443	55	Female	South Asian	PTB	London	Yes	non_UK_Born		CD8	Negative		test049					Advanced			nil	M.tuberculosis	Fully_sensitive			-1.02918		Negative
GSE19443	49	Female	South Asian	Control	London	Yes	non_UK_Born	0	Neutrophils	Negative		test037													1.58853		Negative
GSE19443	49	Female	South Asian	Control	London	Yes	non_UK_Born	0	Monocytes	Negative		test037													0.193823		Negative
GSE19443	49	Female	South Asian	Control	London	Yes	non_UK_Born	0	CD4	Negative		test037													-0.850637		Negative
GSE19443	49	Female	South Asian	Control	London	Yes	non_UK_Born	0	CD8	Negative		test037													-1.01019		Negative
GSE19443	41	Female	South Asian	Control	London	Yes	non_UK_Born	10	Neutrophils	Negative		test038													1.68674		Negative
GSE19443	41	Female	South Asian	Control	London	Yes	non_UK_Born	10	Monocytes	Negative		test038													0.450647		Negative
GSE19443	41	Female	South Asian	Control	London	Yes	non_UK_Born	10	CD4	Negative		test038													-0.992313		Negative
GSE19443	41	Female	South Asian	Control	London	Yes	non_UK_Born	10	CD8	Negative		test038													-1.0498		Negative
GSE19444	66	Male	Black	PTB	London	No	non_UK_Born	23	Whole Blood	Negative							Advanced			+++	M.tuberculosis	Resistant Isoniazid			1.51747		Negative
GSE19444	41	Male	Black	PTB	London	Yes	non_UK_Born	13	Whole Blood	Negative							Advanced	nil	no_growth_6_weeks	++	M.tuberculosis	Resistant Pyrazinamide			1.69801		Negative
GSE19444	40	Female	Black	PTB	London	Yes	non_UK_Born	17	Whole Blood	Negative							Minimal			nil	M.tuberculosis	Resistant Isoniazid			-1.37446		Negative
GSE19444	58	Male	White	PTB	London	No	UK_Born		Whole Blood	Negative							Advanced	+++	M.tuberculosis			Fully_sensitive			0.765724		Negative
GSE19444	41	Male	Asian other	LTBI	London	Yes	non_UK_Born	21	Whole Blood	Negative				Contact_Screen	pulm	Sm+	No disease						Positive		-0.122656		Negative
GSE19444	35	Female	White	LTBI	London	Yes	UK_Born	17	Whole Blood	Negative				Contact_Screen	pulm	Sm+	No disease						Positive		0.0451815		Negative
GSE19444	28	Male	South Asian	LTBI	London	No	non_UK_Born	23	Whole Blood	Negative				Not_Known			No disease						Positive		-0.420104		Negative
GSE19444	53	Female	Asian other	LTBI	London	Yes	non_UK_Born	20	Whole Blood	Negative				Contact_Screen	unknown		No disease	nil	no_growth_6_weeks				Positive		0.355956		Negative
GSE19444	28	Male	White	Control	London	Yes	non_UK_Born	9	Whole Blood	Negative															-0.830682		Negative
GSE19444	21	Male	White	Control	London	Yes	UK_Born	9	Whole Blood	Negative															-0.548418		Negative
GSE19444	40	Male	White	PTB	London	Yes	non_UK_Born		Whole Blood	Negative							Minimal	nil	M.tuberculosis	nil	no_growth_6_weeks	Fully_sensitive			1.45335		Negative
GSE19444	33	Male	White	PTB	London	Yes	non_UK_Born	21	Whole Blood	Negative							Moderate	+++	M.tuberculosis			Resistant Streptomycin, Ethio			1.07006		Negative
GSE19444	19	Female	Black	LTBI	London	Yes	non_UK_Born	16	Whole Blood	Negative				Contact_Screen	pulm	Sm+	No disease						Positive		2.10366		Negative
GSE19444	20	Female	Black	LTBI	London	Yes	non_UK_Born	16	Whole Blood	Negative				New_Entrant			No disease						Positive		0.514173		Negative
GSE19444	31	Male	Other	LTBI	London	Yes	non_UK_Born	24	Whole Blood	Negative				Contact_Screen	unknown		No disease						Positive		0.590185		Negative
GSE19444	55	Female	South Asian	PTB	London	Yes	non_UK_Born		Whole Blood	Negative							Advanced			nil	M.tuberculosis	Fully_sensitive			-0.291432		Negative
GSE19444	18	Female	South Asian	PTB	London	Yes	UK_Born	20	Whole Blood	Negative					unknown		Advanced	nil	M.tuberculosis	nil	M.tuberculosis	Fully_sensitive			1.8138		Negative
GSE19444	49	Female	South Asian	Control	London	Yes	non_UK_Born	0	Whole Blood	Negative															0.808448		Negative
GSE19444	41	Female	South Asian	Control	London	Yes	non_UK_Born	10	Whole Blood	Negative															0.398961		Negative
GSE19444	49	Male	South Asian	LTBI	London	Yes	non_UK_Born	32	Whole Blood	Negative				Contact_Screen	pulm	unknown	Minimal						Positive		-0.909106		Negative
GSE19444	45	Male	White	LTBI	London	Yes	non_UK_Born	45	Whole Blood	Negative				Contact_Screen	pulm	Sm+	Moderate						Positive		1.15694		Negative
GSE19444	23	Male	Black	LTBI	London	Yes	non_UK_Born	28	Whole Blood	Negative				New_Entrant			No disease						Positive		-0.179361		Negative
GSE19444	26	Male	Black	LTBI	London	Yes	non_UK_Born	17	Whole Blood	Negative				Contact_Screen	pulm	Sm+	No disease						Positive		-0.719795		Negative
GSE19444	31	Male	Black	PTB	London	Unknown	non_UK_Born	25	Whole Blood	Negative					pulm	unknown	Minimal		M.tuberculosis			Resistant Streptomycin			1.13709		Negative
GSE19444	22	Male	South Asian	PTB	London	Yes	non_UK_Born	15	Whole Blood	Negative							Moderate	nil	M.tuberculosis			Fully_sensitive			1.38592		Negative
GSE19444	26	Male	Asian other	PTB	London	Unknown	non_UK_Born		Whole Blood	Negative							Advanced	+	M.tuberculosis			Resistant Isoniazid + Ethambu			-0.166263		Negative
GSE19444	32	Male	Black	PTB	London	Yes	non_UK_Born	23	Whole Blood	Negative							Moderate	nil	M.tuberculosis	nil	M.tuberculosis	Fully_sensitive			-0.393598		Negative
GSE19444	33	Female	Black	Control	London	Yes	non_UK_Born	5	Whole Blood	Negative															0.194149		Negative
GSE19444	28	Female	Black	Control	London	Yes	non_UK_Born	13	Whole Blood	Negative															-0.973501		Negative
GSE19444	33	Male	South Asian	LTBI	London	No	non_UK_Born	7	Whole Blood	Negative				Contact_Screen	pulm	unknown	Minimal						Positive		-0.694402		Negative
GSE19444	29	Male	Black	LTBI	London	No	non_UK_Born	12	Whole Blood	Negative				Not_Known			No disease						Positive		-2.44741		Negative
GSE19444	44	Female	Black	LTBI	London	Yes	non_UK_Born	18	Whole Blood	Negative				Contact_Screen	pulm	unknown	No disease						Positive		-1.35041		Negative
GSE19444	24	Female	White	LTBI	London	Yes	non_UK_Born	27	Whole Blood	Negative				Contact_Screen	pulm	Sm+	No disease						Positive		0.837663		Negative
GSE19444	34	Female	Other	PTB	London	Yes	non_UK_Born	38	Whole Blood	Negative							Moderate	nil	M.tuberculosis	nil	M.tuberculosis	Fully_sensitive			-0.695301		Negative
GSE19444	75	Male	South Asian	PTB	London	Unknown	UK_Born		Whole Blood	Negative							No disease	nil	M.tuberculosis			Fully_sensitive			0.173857		Negative
GSE19444	64	Female	South Asian	PTB	London	Unknown	non_UK_Born	25	Whole Blood	Negative							No disease								0.289832		Negative
GSE19444	53	Male	White	PTB	London	Yes	UK_Born	0	Whole Blood	Negative							Advanced	scanty	M.tuberculosis	+	M.tuberculosis	Fully_sensitive			0.448155		Negative
GSE19444	23	Female	White	Control	London	Yes	UK_Born	5	Whole Blood	Negative															-1.02696		Negative
GSE19444	29	Male	Other	Control	London	Yes	non_UK_Born	6	Whole Blood	Negative															-0.867963		Negative
GSE19444	22	Female	Asian other	Control	London	Yes	non_UK_Born	0	Whole Blood	Negative															0.182136		Negative
GSE19444	68	Male	Black	LTBI	London	Yes	non_UK_Born	21	Whole Blood	Negative				Contact_Screen	pulm	Sm+	No disease						Positive		-1.38767		Negative
GSE19444	24	Female	Other	LTBI	London	Yes	non_UK_Born	21	Whole Blood	Negative				Contact_Screen	pulm	Sm+	No disease						Positive		0.243023		Negative
GSE19444	27	Female	Asian other	LTBI	London	Yes	non_UK_Born	25	Whole Blood	Negative				Contact_Screen	pulm	Sm+	No disease						Positive		0.048086		Negative
GSE19444	28	Male	White	PTB	London	Yes	non_UK_Born		Whole Blood	Negative							Advanced	+	M.tuberculosis			Fully_sensitive			0.878824		Negative
GSE19444	54	Female	White	PTB	London	Yes	UK_Born	0	Whole Blood	Negative							No disease	nil	M.tuberculosis			Fully_sensitive			0.226331		Negative
GSE19444	60	Female	South Asian	LTBI	London	Yes	non_UK_Born	21	Whole Blood	Negative				Contact_Screen	pulm	Sm+	No disease						Positive		0.956874		Negative
GSE19444	23	Male	South Asian	PTB	London	Unknown	non_UK_Born		Whole Blood	Negative							Moderate	+	M.tuberculosis			Fully_sensitive			-0.720024		Negative
GSE19444	78	Female	White	PTB	London	Unknown	UK_Born		Whole Blood	Negative							Minimal	+	M.tuberculosis			Fully_sensitive			0.331084		Negative
GSE19444	42	Female	Asian other	LTBI	London	Yes	non_UK_Born	30	Whole Blood	Negative				Contact_Screen	pulm	Sm+	No disease						Positive		-1.67749		Negative
GSE19444	43	Male	Black	Control	London	Yes	non_UK_Born	12	Whole Blood	Negative															-2.15303		Negative
GSE19444	20	Female	White	PTB	London	Yes	non_UK_Born		Whole Blood	Negative							Minimal			nil	M.tuberculosis	Fully_sensitive			-0.0958643		Negative
GSE19444	41	Female	Asian other	LTBI	London	Yes	non_UK_Born	26	Whole Blood	Negative				Contact_Screen	pulm	Sm+	No disease						Positive		-0.19349		Negative
GSE19444	23	Female	South Asian	Control	London	Yes	UK_Born	0	Whole Blood	Negative															-0.678839		Negative
GSE19444	32	Male	Asian other	Control	London	Yes	non_UK_Born	14	Whole Blood	Negative															-0.70671		Negative
GSE22098	55	Male	Caucasian	OD					Whole Blood	Negative															0.476224		Negative			Still	Positive	Negative	Negative	Negative	Negative
GSE22098	22	Male	Asian	OD					Whole Blood	Negative															1.18939		Negative			Still	Positive	Negative	Negative	Negative	Negative
GSE22098	83	Male	Caucasian	OD					Whole Blood	Negative															1.7022		Negative			Still	Positive	Negative	Negative	Negative	Negative
GSE22098	42	Female	Caucasian	OD					Whole Blood	Negative															0.645713		Negative			Still	Positive	Negative	Negative	Negative	Negative
GSE22098	51	Male	Caucasian	OD					Whole Blood	Negative															1.13552		Negative			Still	Positive	Negative	Negative	Negative	Negative
GSE22098	19	Male	Caucasian	OD					Whole Blood	Negative															3.0577		Negative			Still	Positive	Negative	Negative	Negative	Negative
GSE22098	34	Male	Caucasian	OD					Whole Blood	Negative															-0.306735		Negative			Still	Positive	Negative	Negative	Negative	Negative
GSE22098	38	Female	Caucasian	OD					Whole Blood	Negative															0.505182		Negative			Still	Positive	Negative	Negative	Negative	Negative
GSE22098	48	Female	Hispanic	OD					Whole Blood	Negative															0.686811		Negative			Still	Positive	Negative	Negative	Negative	Negative
GSE22098	54	Male	Caucasian	OD					Whole Blood	Negative															1.11748		Negative			Still	Positive	Negative	Negative	Negative	Negative
GSE22098	29	Female	Caucasian	OD					Whole Blood	Negative															-0.14053		Negative			Still	Positive	Negative	Negative	Negative	Negative
GSE22098	37	Female	Native American	OD					Whole Blood	Negative															0.437053		Negative			Still	Positive	Negative	Negative	Negative	Negative
GSE22098	17	Male	Caucasian	OD					Whole Blood	Negative															0.309143		Negative			Still	Positive	Negative	Negative	Negative	Negative
GSE22098	64	Female	Caucasian	OD					Whole Blood	Negative															0.182511		Negative			Still	Positive	Negative	Negative	Negative	Negative
GSE22098	31	Male	Caucasian	OD					Whole Blood	Negative															0.726369		Negative			Still	Positive	Negative	Negative	Negative	Negative
GSE22098	70	Male	Caucasian	OD					Whole Blood	Negative															0.0240581		Negative			Still	Positive	Negative	Negative	Negative	Negative
GSE22098	27	Male	Caucasian	OD					Whole Blood	Negative															2.46288		Negative			Still	Positive	Negative	Negative	Negative	Negative
GSE22098	63	Female	Native American	OD					Whole Blood	Negative															0.463623		Negative			Still	Positive	Negative	Negative	Negative	Negative
GSE22098	38	Female	Hispanic	OD					Whole Blood	Negative															0.763752		Negative			Still	Positive	Negative	Negative	Negative	Negative
GSE22098	44	Female	Caucasian	OD					Whole Blood	Negative															1.89947		Negative			Still	Positive	Negative	Negative	Negative	Negative
GSE22098	32	Female	Hispanic	OD					Whole Blood	Negative															2.35968		Negative			Still	Positive	Negative	Negative	Negative	Negative
GSE22098	26	Male	Caucasian	OD					Whole Blood	Negative															3.05027		Negative			Still	Positive	Negative	Negative	Negative	Negative
GSE22098	19	Male	Caucasian	OD					Whole Blood	Negative															0.337087		Negative			Still	Positive	Negative	Negative	Negative	Negative
GSE22098	48	Female	Hispanic	OD					Whole Blood	Negative															0.844244		Negative			Still	Positive	Negative	Negative	Negative	Negative
GSE22098	19	Male	Caucasian	OD					Whole Blood	Negative															0.787713		Negative			Still	Positive	Negative	Negative	Negative	Negative
GSE22098	59	Male	Caucasian	OD					Whole Blood	Negative															1.60081		Negative			Still	Positive	Negative	Negative	Negative	Negative
GSE22098	54	Male	Caucasian	OD					Whole Blood	Negative															1.94366		Negative			Still	Positive	Negative	Negative	Negative	Negative
GSE22098	36	Female	Caucasian	OD					Whole Blood	Negative															-0.961599		Negative			ASLE	Negative	Positive	Negative	Negative	Negative
GSE22098	36	Female	Caucasian	OD					Whole Blood	Negative															-0.265844		Negative			ASLE	Negative	Positive	Negative	Negative	Negative
GSE22098	79	Female	Caucasian	OD					Whole Blood	Negative															-0.793546		Negative			ASLE	Negative	Positive	Negative	Negative	Negative
GSE22098	29	Female	Asian	OD					Whole Blood	Negative															-1.02574		Negative			ASLE	Negative	Positive	Negative	Negative	Negative
GSE22098	30	Female	Caucasian	OD					Whole Blood	Negative															-0.322276		Negative			ASLE	Negative	Positive	Negative	Negative	Negative
GSE22098	45	Female	African American	OD					Whole Blood	Negative															-0.822262		Negative			ASLE	Negative	Positive	Negative	Negative	Negative
GSE22098	28	Male	Hispanic	OD					Whole Blood	Negative															0.139996		Negative			ASLE	Negative	Positive	Negative	Negative	Negative
GSE22098	53	Female	Caucasian	OD					Whole Blood	Negative															-0.841438		Negative			ASLE	Negative	Positive	Negative	Negative	Negative
GSE22098	28	Female	Caucasian	OD					Whole Blood	Negative															-0.537073		Negative			ASLE	Negative	Positive	Negative	Negative	Negative
GSE22098	28	Female	Asian	OD					Whole Blood	Negative															0.448996		Negative			ASLE	Negative	Positive	Negative	Negative	Negative
GSE22098	20	Female	African American	OD					Whole Blood	Negative															-0.247403		Negative			ASLE	Negative	Positive	Negative	Negative	Negative
GSE22098	38	Female	African American	OD					Whole Blood	Negative															-2.02788		Negative			ASLE	Negative	Positive	Negative	Negative	Negative
GSE22098	31	Male	Caucasian	OD					Whole Blood	Negative															-1.24534		Negative			ASLE	Negative	Positive	Negative	Negative	Negative
GSE22098	46	Female	Hispanic	OD					Whole Blood	Negative															-0.570204		Negative			ASLE	Negative	Positive	Negative	Negative	Negative
GSE22098	37	Female	Caucasian	OD					Whole Blood	Negative															-0.270793		Negative			ASLE	Negative	Positive	Negative	Negative	Negative
GSE22098	49	Female	Caucasian	OD					Whole Blood	Negative															-1.33737		Negative			ASLE	Negative	Positive	Negative	Negative	Negative
GSE22098	33	Female	Hispanic	OD					Whole Blood	Negative															-0.169187		Negative			ASLE	Negative	Positive	Negative	Negative	Negative
GSE22098	50	Female	Caucasian	OD					Whole Blood	Negative															0.0253065		Negative			ASLE	Negative	Positive	Negative	Negative	Negative
GSE22098	18	Female	Caucasian	OD					Whole Blood	Negative															-0.145346		Negative			ASLE	Negative	Positive	Negative	Negative	Negative
GSE22098	24	Female	Caucasian	OD					Whole Blood	Negative															-1.52862		Negative			ASLE	Negative	Positive	Negative	Negative	Negative
GSE22098	49	Female	African American	OD					Whole Blood	Negative															-0.402344		Negative			ASLE	Negative	Positive	Negative	Negative	Negative
GSE22098	52	Male	Caucasian	OD					Whole Blood	Negative															0.0603485		Negative			ASLE	Negative	Positive	Negative	Negative	Negative
GSE22098	50	Female	Caucasian	OD					Whole Blood	Negative															0.688373		Negative			ASLE	Negative	Positive	Negative	Negative	Negative
GSE22098	35	Female	African American	OD					Whole Blood	Negative															-0.0245088		Negative			ASLE	Negative	Positive	Negative	Negative	Negative
GSE22098	21	Male	Hispanic	OD					Whole Blood	Negative															-1.03781		Negative			ASLE	Negative	Positive	Negative	Negative	Negative
GSE22098	48	Female	Hispanic	OD					Whole Blood	Negative															-0.617946		Negative			ASLE	Negative	Positive	Negative	Negative	Negative
GSE22098	34	Female	African American	OD					Whole Blood	Negative															-0.354723		Negative			ASLE	Negative	Positive	Negative	Negative	Negative
GSE22098	51	Female	Caucasian	OD					Whole Blood	Negative															0.104898		Negative			ASLE	Negative	Positive	Negative	Negative	Negative
GSE22098	15	Male	Hispanic	OD					Whole Blood	Negative															0.0113875		Negative			PSLE	Negative	Negative	Positive	Negative	Negative
GSE22098	16	Female	Hispanic	OD					Whole Blood	Negative															1.02612		Negative			PSLE	Negative	Negative	Positive	Negative	Negative
GSE22098	13	Female	Caucasian	OD					Whole Blood	Negative															0.553752		Negative			PSLE	Negative	Negative	Positive	Negative	Negative
GSE22098	15	Female	Hispanic	OD					Whole Blood	Negative															-0.663534		Negative			PSLE	Negative	Negative	Positive	Negative	Negative
GSE22098	17	Female	Asian	OD					Whole Blood	Negative															1.65189		Negative			PSLE	Negative	Negative	Positive	Negative	Negative
GSE22098	16	Male	Caucasian	OD					Whole Blood	Negative															-0.846612		Negative			PSLE	Negative	Negative	Positive	Negative	Negative
GSE22098	14	Female	Hispanic	OD					Whole Blood	Negative															-0.94246		Negative			PSLE	Negative	Negative	Positive	Negative	Negative
GSE22098	17	Female	Hispanic	OD					Whole Blood	Negative															0.677054		Negative			PSLE	Negative	Negative	Positive	Negative	Negative
GSE22098	17	Female	Hispanic	OD					Whole Blood	Negative															0.528368		Negative			PSLE	Negative	Negative	Positive	Negative	Negative
GSE22098	17	Female	African American	OD					Whole Blood	Negative															0.921038		Negative			PSLE	Negative	Negative	Positive	Negative	Negative
GSE22098	16	Female	Caucasian	OD					Whole Blood	Negative															0.706561		Negative			PSLE	Negative	Negative	Positive	Negative	Negative
GSE22098	15	Female	African American	OD					Whole Blood	Negative															-0.504643		Negative			PSLE	Negative	Negative	Positive	Negative	Negative
GSE22098	17	Female	Hispanic	OD					Whole Blood	Negative															0.634013		Negative			PSLE	Negative	Negative	Positive	Negative	Negative
GSE22098	18	Female	Hispanic	OD					Whole Blood	Negative															1.37455		Negative			PSLE	Negative	Negative	Positive	Negative	Negative
GSE22098	14	Male	Hispanic	OD					Whole Blood	Negative															-1.32095		Negative			PSLE	Negative	Negative	Positive	Negative	Negative
GSE22098	17	Female	Hispanic	OD					Whole Blood	Negative															-0.535082		Negative			PSLE	Negative	Negative	Positive	Negative	Negative
GSE22098	16	Female	Hispanic	OD					Whole Blood	Negative															-0.0280388		Negative			PSLE	Negative	Negative	Positive	Negative	Negative
GSE22098	17	Female	Hispanic	OD					Whole Blood	Negative															-0.0848916		Negative			PSLE	Negative	Negative	Positive	Negative	Negative
GSE22098	14	Male	Hispanic	OD					Whole Blood	Negative															0.476178		Negative			PSLE	Negative	Negative	Positive	Negative	Negative
GSE22098	16	Female	African American	OD					Whole Blood	Negative															0.0928674		Negative			PSLE	Negative	Negative	Positive	Negative	Negative
GSE22098	15	Female	African American	OD					Whole Blood	Negative															0.0942036		Negative			PSLE	Negative	Negative	Positive	Negative	Negative
GSE22098	14	Female	Hispanic	OD					Whole Blood	Negative															0.991832		Negative			PSLE	Negative	Negative	Positive	Negative	Negative
GSE22098	16	Female	Hispanic	OD					Whole Blood	Negative															0.810181		Negative			PSLE	Negative	Negative	Positive	Negative	Negative
GSE22098	16	Female	Caucasian	OD					Whole Blood	Negative															-0.169101		Negative			PSLE	Negative	Negative	Positive	Negative	Negative
GSE22098	17	Female	African American	OD					Whole Blood	Negative															0.812317		Negative			PSLE	Negative	Negative	Positive	Negative	Negative
GSE22098	17	Male	Hispanic	OD					Whole Blood	Negative															-0.126131		Negative			PSLE	Negative	Negative	Positive	Negative	Negative
GSE22098	17	Female	Hispanic	OD					Whole Blood	Negative															-0.858091		Negative			PSLE	Negative	Negative	Positive	Negative	Negative
GSE22098	17	Female	Hispanic	OD					Whole Blood	Negative															0.142757		Negative			PSLE	Negative	Negative	Positive	Negative	Negative
GSE22098	16	Female	African American	OD					Whole Blood	Negative															-0.416569		Negative			PSLE	Negative	Negative	Positive	Negative	Negative
GSE22098	16	Female	African American	OD					Whole Blood	Negative															-0.142711		Negative			PSLE	Negative	Negative	Positive	Negative	Negative
GSE22098	13	Male	Hispanic	OD					Whole Blood	Negative															-0.563595		Negative			PSLE	Negative	Negative	Positive	Negative	Negative
GSE22098	15	Female	Hispanic	OD					Whole Blood	Negative															1.00457		Negative			PSLE	Negative	Negative	Positive	Negative	Negative
GSE22098	13	Female	Caucasian	OD					Whole Blood	Negative															-0.727323		Negative			PSLE	Negative	Negative	Positive	Negative	Negative
GSE22098	29	Female	Caucasian	OD					Whole Blood	Negative															-0.382643		Negative			Still	Positive	Negative	Negative	Negative	Negative
GSE22098	25	Female	Caucasian	OD					Whole Blood	Negative															0.810105		Negative			Still	Positive	Negative	Negative	Negative	Negative
GSE22098	6	Female	Hispanic	OD					Whole Blood	Negative															-1.17271		Negative			Staph	Negative	Negative	Negative	Positive	Negative
GSE22098	9	Male	Caucasian	OD					Whole Blood	Negative															0.261698		Negative			Staph	Negative	Negative	Negative	Positive	Negative
GSE22098	6	Female	African American	OD					Whole Blood	Negative															-2.00626		Negative			Staph	Negative	Negative	Negative	Positive	Negative
GSE22098	11	Male	Caucasian	OD					Whole Blood	Negative															0.163899		Negative			Staph	Negative	Negative	Negative	Positive	Negative
GSE22098	15	Male	African American	OD					Whole Blood	Negative															1.78914		Negative			Staph	Negative	Negative	Negative	Positive	Negative
GSE22098	5	Male	African American	OD					Whole Blood	Negative															-0.106157		Negative			Staph	Negative	Negative	Negative	Positive	Negative
GSE22098	13	Male	Caucasian	OD					Whole Blood	Negative															-0.169679		Negative			Staph	Negative	Negative	Negative	Positive	Negative
GSE22098	3	Male	Hispanic	OD					Whole Blood	Negative															1.73231		Negative			Staph	Negative	Negative	Negative	Positive	Negative
GSE22098	11	Female	Caucasian	OD					Whole Blood	Negative															-1.15476		Negative			Staph	Negative	Negative	Negative	Positive	Negative
GSE22098	17	Male	Hispanic	OD					Whole Blood	Negative															-0.317002		Negative			Staph	Negative	Negative	Negative	Positive	Negative
GSE22098	4	Female	Hispanic	OD					Whole Blood	Negative															-0.555442		Negative			Staph	Negative	Negative	Negative	Positive	Negative
GSE22098	5	Male	African American	OD					Whole Blood	Negative															0.673669		Negative			Staph	Negative	Negative	Negative	Positive	Negative
GSE22098	1	Female	Hispanic	OD					Whole Blood	Negative															-1.48054		Negative			Staph	Negative	Negative	Negative	Positive	Negative
GSE22098	9	Male	African American	OD					Whole Blood	Negative															0.345862		Negative			Staph	Negative	Negative	Negative	Positive	Negative
GSE22098	1	Female	African American	OD					Whole Blood	Negative															-4.09093		Negative			Strep	Negative	Negative	Negative	Negative	Positive
GSE22098	5	Female	Hispanic	OD					Whole Blood	Negative															1.06507		Negative			Strep	Negative	Negative	Negative	Negative	Positive
GSE22098	6	Female	Asian	OD					Whole Blood	Negative															-0.285025		Negative			Strep	Negative	Negative	Negative	Negative	Positive
GSE22098	14	Male	African American	OD					Whole Blood	Negative															-0.563215		Negative			Strep	Negative	Negative	Negative	Negative	Positive
GSE22098	5	Female	Hispanic	OD					Whole Blood	Negative															-0.363792		Negative			Strep	Negative	Negative	Negative	Negative	Positive
GSE22098	7	Male	Caucasian	OD					Whole Blood	Negative															-0.0321409		Negative			Strep	Negative	Negative	Negative	Negative	Positive
GSE22098	1	Male	Hispanic	OD					Whole Blood	Negative															-2.329		Negative			Strep	Negative	Negative	Negative	Negative	Positive
GSE22098	6	Male	Hispanic	OD					Whole Blood	Negative															0.104827		Negative			Strep	Negative	Negative	Negative	Negative	Positive
GSE22098	5	Female	Caucasian	OD					Whole Blood	Negative															-0.322788		Negative			Strep	Negative	Negative	Negative	Negative	Positive
GSE22098	16	Male	Caucasian	OD					Whole Blood	Negative															0.660705		Negative			Strep	Negative	Negative	Negative	Negative	Positive
GSE22098	1	Female	Hispanic	OD					Whole Blood	Negative															-1.60818		Negative			Strep	Negative	Negative	Negative	Negative	Positive
GSE22098	1	Male	Caucasian	OD					Whole Blood	Negative															-0.948207		Negative			Strep	Negative	Negative	Negative	Negative	Positive
GSE22098	10	Female	Caucasian	OD					Whole Blood	Negative															0.0505789		Negative			Staph	Negative	Negative	Negative	Positive	Negative
GSE22098	3	Male	African American	OD					Whole Blood	Negative															-0.806158		Negative			Staph	Negative	Negative	Negative	Positive	Negative
GSE22098	2	Female	Hispanic	OD					Whole Blood	Negative															-0.908281		Negative			Staph	Negative	Negative	Negative	Positive	Negative
GSE22098	11	Male	African American	OD					Whole Blood	Negative															-0.480375		Negative			Staph	Negative	Negative	Negative	Positive	Negative
GSE22098	10	Female	Hispanic	OD					Whole Blood	Negative															0.129635		Negative			Staph	Negative	Negative	Negative	Positive	Negative
GSE22098	1	Male	African American	OD					Whole Blood	Negative															-1.26106		Negative			Staph	Negative	Negative	Negative	Positive	Negative
GSE22098	8	Female	Hispanic	OD					Whole Blood	Negative															0.113673		Negative			Staph	Negative	Negative	Negative	Positive	Negative
GSE22098	2	Male	African American	OD					Whole Blood	Negative															-2.12878		Negative			Staph	Negative	Negative	Negative	Positive	Negative
GSE22098	8	Female	African American	OD					Whole Blood	Negative															-0.42588		Negative			Staph	Negative	Negative	Negative	Positive	Negative
GSE22098	0	Female	African American	OD					Whole Blood	Negative															-0.0797377		Negative			Staph	Negative	Negative	Negative	Positive	Negative
GSE22098	1	Female	Caucasian	OD					Whole Blood	Negative															0.662103		Negative			Staph	Negative	Negative	Negative	Positive	Negative
GSE22098	7	Female	African American	OD					Whole Blood	Negative															1.53914		Negative			Staph	Negative	Negative	Negative	Positive	Negative
GSE22098	9	Male	African American	OD					Whole Blood	Negative															0.372703		Negative			Staph	Negative	Negative	Negative	Positive	Negative
GSE22098	11	Male	Hispanic	OD					Whole Blood	Negative															0.644042		Negative			Staph	Negative	Negative	Negative	Positive	Negative
GSE22098	1	Male	African American	OD					Whole Blood	Negative															-1.32805		Negative			Staph	Negative	Negative	Negative	Positive	Negative
GSE22098	6	Female	Hispanic	OD					Whole Blood	Negative															-1.19241		Negative			Staph	Negative	Negative	Negative	Positive	Negative
GSE22098	2	Female	African American	OD					Whole Blood	Negative															-2.59212		Negative			Staph	Negative	Negative	Negative	Positive	Negative
GSE22098	10	Female	African American	OD					Whole Blood	Negative															0.398893		Negative			Staph	Negative	Negative	Negative	Positive	Negative
GSE22098	11	Male	African American	OD					Whole Blood	Negative															0.515707		Negative			Staph	Negative	Negative	Negative	Positive	Negative
GSE22098	12	Male	Caucasian	OD					Whole Blood	Negative															0.462614		Negative			Staph	Negative	Negative	Negative	Positive	Negative
GSE22098	5	Female	African American	OD					Whole Blood	Negative															-1.76087		Negative			Staph	Negative	Negative	Negative	Positive	Negative
GSE22098	1	Female	Hispanic	OD					Whole Blood	Negative															0.699836		Negative			Staph	Negative	Negative	Negative	Positive	Negative
GSE22098	15	Male	Caucasian	OD					Whole Blood	Negative															-1.00678		Negative			Staph	Negative	Negative	Negative	Positive	Negative
GSE22098	8	Female	Hispanic	OD					Whole Blood	Negative															-0.351695		Negative			Staph	Negative	Negative	Negative	Positive	Negative
GSE22098	12	Female	African American	OD					Whole Blood	Negative															-0.273881		Negative			Staph	Negative	Negative	Negative	Positive	Negative
GSE22098	13	Male	Caucasian	OD					Whole Blood	Negative															-0.820671		Negative			Staph	Negative	Negative	Negative	Positive	Negative
GSE22098	58	Female	Caucasian	OD					Whole Blood	Negative															0.448797		Negative			Still	Positive	Negative	Negative	Negative	Negative
GSE22098	35	Female	Asian	OD					Whole Blood	Negative															1.78772		Negative			Still	Positive	Negative	Negative	Negative	Negative
GSE22098	12	Female	Hispanic	OD					Whole Blood	Negative															0.344103		Negative			PSLE	Negative	Negative	Positive	Negative	Negative
GSE22098	18	Female	Caucasian	OD					Whole Blood	Negative															-0.528344		Negative			PSLE	Negative	Negative	Positive	Negative	Negative
GSE22098	12	Female	Hispanic	OD					Whole Blood	Negative															1.21721		Negative			PSLE	Negative	Negative	Positive	Negative	Negative
GSE22098	13	Female	African American	OD					Whole Blood	Negative															1.2042		Negative			PSLE	Negative	Negative	Positive	Negative	Negative
GSE22098	14	Female	Hispanic	OD					Whole Blood	Negative															0.54094		Negative			PSLE	Negative	Negative	Positive	Negative	Negative
GSE22098	9	Female	Hispanic	OD					Whole Blood	Negative															0.451815		Negative			PSLE	Negative	Negative	Positive	Negative	Negative
GSE22098	18	Female	Caucasian	OD					Whole Blood	Negative															-0.424672		Negative			PSLE	Negative	Negative	Positive	Negative	Negative
GSE22098	18	Female	Hispanic	OD					Whole Blood	Negative															0.940996		Negative			PSLE	Negative	Negative	Positive	Negative	Negative
GSE22098	16	Female	Hispanic	OD					Whole Blood	Negative															-0.0646741		Negative			PSLE	Negative	Negative	Positive	Negative	Negative
GSE22098	18	Female	Hispanic	OD					Whole Blood	Negative															0.345223		Negative			PSLE	Negative	Negative	Positive	Negative	Negative
GSE22098	14	Female	Hispanic	OD					Whole Blood	Negative															0.563632		Negative			PSLE	Negative	Negative	Positive	Negative	Negative
GSE22098	17	Female	Caucasian	OD					Whole Blood	Negative															0.868498		Negative			PSLE	Negative	Negative	Positive	Negative	Negative
GSE22098	18	Female	Hispanic	OD					Whole Blood	Negative															0.216022		Negative			PSLE	Negative	Negative	Positive	Negative	Negative
GSE22098	10	Female	African American	OD					Whole Blood	Negative															-0.0948309		Negative			PSLE	Negative	Negative	Positive	Negative	Negative
GSE22098	17	Female	African American	OD					Whole Blood	Negative															2.6123		Negative			PSLE	Negative	Negative	Positive	Negative	Negative
GSE22098	7	Male	African American	OD					Whole Blood	Negative															-2.00406		Negative			PSLE	Negative	Negative	Positive	Negative	Negative
GSE22098	18	Female	Hispanic	OD					Whole Blood	Negative															0.735427		Negative			PSLE	Negative	Negative	Positive	Negative	Negative
GSE22098	18	Female	African American	OD					Whole Blood	Negative															0.830375		Negative			PSLE	Negative	Negative	Positive	Negative	Negative
GSE22098	15	Female	Hispanic	OD					Whole Blood	Negative															1.74109		Negative			PSLE	Negative	Negative	Positive	Negative	Negative
GSE22098	16	Female	Hispanic	OD					Whole Blood	Negative															-1.93428		Negative			PSLE	Negative	Negative	Positive	Negative	Negative
GSE22098	16	Male	Hispanic	OD					Whole Blood	Negative															1.39046		Negative			PSLE	Negative	Negative	Positive	Negative	Negative
GSE22098	15	Female	Asian	OD					Whole Blood	Negative															0.061927		Negative			PSLE	Negative	Negative	Positive	Negative	Negative
GSE22098	18	Female	African American	OD					Whole Blood	Negative															0.386973		Negative			PSLE	Negative	Negative	Positive	Negative	Negative
GSE22098	18	Female	African American	OD					Whole Blood	Negative															-0.611488		Negative			PSLE	Negative	Negative	Positive	Negative	Negative
GSE22098	17	Female	Hispanic	OD					Whole Blood	Negative															-1.18533		Negative			PSLE	Negative	Negative	Positive	Negative	Negative
GSE22098	14	Female	Hispanic	OD					Whole Blood	Negative															0.247665		Negative			PSLE	Negative	Negative	Positive	Negative	Negative
GSE22098	15	Female	Asian	OD					Whole Blood	Negative															0.222468		Negative			PSLE	Negative	Negative	Positive	Negative	Negative
GSE22098	13	Male	Hispanic	OD					Whole Blood	Negative															-0.341398		Negative			PSLE	Negative	Negative	Positive	Negative	Negative
GSE22098	19	Female	Hispanic	OD					Whole Blood	Negative															2.40642		Negative			PSLE	Negative	Negative	Positive	Negative	Negative
GSE22098	11	Female	African American	OD					Whole Blood	Negative															0.225331		Negative			PSLE	Negative	Negative	Positive	Negative	Negative
GSE22098	9	Male	Hispanic	OD					Whole Blood	Negative															1.40879		Negative			PSLE	Negative	Negative	Positive	Negative	Negative
GSE22098	11	Female	Hispanic	OD					Whole Blood	Negative															0.324943		Negative			PSLE	Negative	Negative	Positive	Negative	Negative
GSE22098	18	Female	Asian	OD					Whole Blood	Negative															0.727339		Negative			PSLE	Negative	Negative	Positive	Negative	Negative
GSE22098	11	Female	Caucasian	OD					Whole Blood	Negative															-1.21209		Negative			PSLE	Negative	Negative	Positive	Negative	Negative
GSE22098	8	Female	Caucasian	OD					Whole Blood	Negative															1.10256		Negative			PSLE	Negative	Negative	Positive	Negative	Negative
GSE22098	15	Male	Hispanic	OD					Whole Blood	Negative															-0.83016		Negative			PSLE	Negative	Negative	Positive	Negative	Negative
GSE22098	18	Male	African American	OD					Whole Blood	Negative															-0.469492		Negative			PSLE	Negative	Negative	Positive	Negative	Negative
GSE22098	8	Female	Hispanic	OD					Whole Blood	Negative															-1.53576		Negative			PSLE	Negative	Negative	Positive	Negative	Negative
GSE22098	16	Female	Hispanic	OD					Whole Blood	Negative															-0.129404		Negative			PSLE	Negative	Negative	Positive	Negative	Negative
GSE22098	10	Female	Hispanic	OD					Whole Blood	Negative															-0.672679		Negative			PSLE	Negative	Negative	Positive	Negative	Negative
GSE22098	12	Female	Caucasian	OD					Whole Blood	Negative															0.484149		Negative			PSLE	Negative	Negative	Positive	Negative	Negative
GSE22098	11	Female	Caucasian	OD					Whole Blood	Negative															0.125138		Negative			PSLE	Negative	Negative	Positive	Negative	Negative
GSE22098	16	Female	Hispanic	OD					Whole Blood	Negative															0.045736		Negative			PSLE	Negative	Negative	Positive	Negative	Negative
GSE22098	13	Male	Hispanic	OD					Whole Blood	Negative															-0.243599		Negative			PSLE	Negative	Negative	Positive	Negative	Negative
GSE22098	17	Female	African American	OD					Whole Blood	Negative															-0.867983		Negative			PSLE	Negative	Negative	Positive	Negative	Negative
GSE22098	14	Female	African American	OD					Whole Blood	Negative															0.7515		Negative			PSLE	Negative	Negative	Positive	Negative	Negative
GSE22098	13	Female	African American	OD					Whole Blood	Negative															0.0215821		Negative			PSLE	Negative	Negative	Positive	Negative	Negative
GSE22098	12	Female	Hispanic	OD					Whole Blood	Negative															1.21229		Negative			PSLE	Negative	Negative	Positive	Negative	Negative
GSE22098	13	Female	Hispanic	OD					Whole Blood	Negative															1.06321		Negative			PSLE	Negative	Negative	Positive	Negative	Negative
GSE22098	28	Female	Caucasian	Control					Whole Blood	Negative															-1.09676		Negative			Still	Negative	Negative	Negative	Negative	Negative
GSE22098	28	Female	Caucasian	Control					Whole Blood	Negative															-0.474468		Negative			Still	Negative	Negative	Negative	Negative	Negative
GSE22098	24	Female	Caucasian	Control					Whole Blood	Negative															0.0437786		Negative			Still	Negative	Negative	Negative	Negative	Negative
GSE22098	33	Female	Caucasian	Control					Whole Blood	Negative															1.13771		Negative			Still	Negative	Negative	Negative	Negative	Negative
GSE22098	38	Female	Caucasian	Control					Whole Blood	Negative															-1.60259		Negative			Still	Negative	Negative	Negative	Negative	Negative
GSE22098	29	Female	Caucasian	Control					Whole Blood	Negative															-1.35839		Negative			Still	Negative	Negative	Negative	Negative	Negative
GSE22098	25	Male	Caucasian	Control					Whole Blood	Negative															-0.475677		Negative			Still	Negative	Negative	Negative	Negative	Negative
GSE22098	35	Male	Caucasian	Control					Whole Blood	Negative															0.95074		Negative			Still	Negative	Negative	Negative	Negative	Negative
GSE22098	27	Male	Caucasian	Control					Whole Blood	Negative															0.443555		Negative			Still	Negative	Negative	Negative	Negative	Negative
GSE22098	38	Male	Caucasian	Control					Whole Blood	Negative															-1.63908		Negative			Still	Negative	Negative	Negative	Negative	Negative
GSE22098	49	Female	Caucasian	Control					Whole Blood	Negative															0.0906144		Negative			Still	Negative	Negative	Negative	Negative	Negative
GSE22098	27	Male	Caucasian	Control					Whole Blood	Negative															-1.64406		Negative			Still	Negative	Negative	Negative	Negative	Negative
GSE22098	35	Male	Asian	Control					Whole Blood	Negative															0.35263		Negative			Still	Negative	Negative	Negative	Negative	Negative
GSE22098	29	Female	Caucasian	Control					Whole Blood	Negative															-0.290193		Negative			Still	Negative	Negative	Negative	Negative	Negative
GSE22098	43	Male	Caucasian	Control					Whole Blood	Negative															0.674909		Negative			Still	Negative	Negative	Negative	Negative	Negative
GSE22098	20	Female	Caucasian	Control					Whole Blood	Negative															1.17179		Negative			Still	Negative	Negative	Negative	Negative	Negative
GSE22098	30	Male	Caucasian	Control					Whole Blood	Negative															-0.345501		Negative			Still	Negative	Negative	Negative	Negative	Negative
GSE22098	50	Female	Caucasian	Control					Whole Blood	Negative															-0.700406		Negative			Still	Negative	Negative	Negative	Negative	Negative
GSE22098	44	Female	Caucasian	Control					Whole Blood	Negative															-1.28735		Negative			Still	Negative	Negative	Negative	Negative	Negative
GSE22098	58	Male	Caucasian	Control					Whole Blood	Negative															0.938241		Negative			Still	Negative	Negative	Negative	Negative	Negative
GSE22098	31	Female	Caucasian	Control					Whole Blood	Negative															1.20571		Negative			Still	Negative	Negative	Negative	Negative	Negative
GSE22098	53	Female	Caucasian	Control					Whole Blood	Negative															0.946237		Negative			ASLE	Negative	Negative	Negative	Negative	Negative
GSE22098	45	Female	Caucasian	Control					Whole Blood	Negative															1.17584		Negative			ASLE	Negative	Negative	Negative	Negative	Negative
GSE22098	55	Female	Caucasian	Control					Whole Blood	Negative															0.829506		Negative			ASLE	Negative	Negative	Negative	Negative	Negative
GSE22098	43	Female	Caucasian	Control					Whole Blood	Negative															-0.409756		Negative			ASLE	Negative	Negative	Negative	Negative	Negative
GSE22098	43	Female	Caucasian	Control					Whole Blood	Negative															0.236848		Negative			ASLE	Negative	Negative	Negative	Negative	Negative
GSE22098	42	Female	Caucasian	Control					Whole Blood	Negative															0.224673		Negative			ASLE	Negative	Negative	Negative	Negative	Negative
GSE22098	57	Female	Caucasian	Control					Whole Blood	Negative															0.662407		Negative			ASLE	Negative	Negative	Negative	Negative	Negative
GSE22098	51	Female	Caucasian	Control					Whole Blood	Negative															-0.125097		Negative			ASLE	Negative	Negative	Negative	Negative	Negative
GSE22098	74	Female	Caucasian	Control					Whole Blood	Negative															-0.141544		Negative			ASLE	Negative	Negative	Negative	Negative	Negative
GSE22098	43	Male	Caucasian	Control					Whole Blood	Negative															0.646932		Negative			ASLE	Negative	Negative	Negative	Negative	Negative
GSE22098	84	Female	Caucasian	Control					Whole Blood	Negative															0.0118637		Negative			ASLE	Negative	Negative	Negative	Negative	Negative
GSE22098	37	Female	Caucasian	Control					Whole Blood	Negative															-0.0239499		Negative			ASLE	Negative	Negative	Negative	Negative	Negative
GSE22098	39	Female	Hispanic	Control					Whole Blood	Negative															-0.048973		Negative			ASLE	Negative	Negative	Negative	Negative	Negative
GSE22098	35	Female	Asian	Control					Whole Blood	Negative															0.404457		Negative			ASLE	Negative	Negative	Negative	Negative	Negative
GSE22098	45	Male	Caucasian	Control					Whole Blood	Negative															-0.363711		Negative			ASLE	Negative	Negative	Negative	Negative	Negative
GSE22098	43	Female	Caucasian	Control					Whole Blood	Negative															-0.287653		Negative			ASLE	Negative	Negative	Negative	Negative	Negative
GSE22098	43	Female	Caucasian	Control					Whole Blood	Negative															0.291528		Negative			ASLE	Negative	Negative	Negative	Negative	Negative
GSE22098	14	Female	Hispanic	Control					Whole Blood	Negative															-0.446747		Negative			pSLE	Negative	Negative	Negative	Negative	Negative
GSE22098	15	Female	Caucasian	Control					Whole Blood	Negative															-0.878108		Negative			pSLE	Negative	Negative	Negative	Negative	Negative
GSE22098	14	Male	Hispanic	Control					Whole Blood	Negative															-1.28561		Negative			pSLE	Negative	Negative	Negative	Negative	Negative
GSE22098	16	Female	Hispanic	Control					Whole Blood	Negative															0.881916		Negative			pSLE	Negative	Negative	Negative	Negative	Negative
GSE22098	17	Female	Afican American	Control					Whole Blood	Negative															-1.70818		Negative			pSLE	Negative	Negative	Negative	Negative	Negative
GSE22098	16	Female	Caucasian	Control					Whole Blood	Negative															0.453642		Negative			pSLE	Negative	Negative	Negative	Negative	Negative
GSE22098	16	Female	Hispanic	Control					Whole Blood	Negative															0.6833		Negative			pSLE	Negative	Negative	Negative	Negative	Negative
GSE22098	16	Male	Hispanic	Control					Whole Blood	Negative															1.2021		Negative			pSLE	Negative	Negative	Negative	Negative	Negative
GSE22098	11	Male	Afican American	Control					Whole Blood	Negative															-0.985639		Negative			Strep and Staph	Negative	Negative	Negative	Negative	Negative
GSE22098	7	Male	Hispanic	Control					Whole Blood	Negative															-0.877467		Negative			Strep and Staph	Negative	Negative	Negative	Negative	Negative
GSE22098	8	Male	Caucasian	Control					Whole Blood	Negative															-1.9698		Negative			Strep and Staph	Negative	Negative	Negative	Negative	Negative
GSE22098	6	Female	Hispanic	Control					Whole Blood	Negative															0.951331		Negative			Strep and Staph	Negative	Negative	Negative	Negative	Negative
GSE22098	10	Female	Hispanic	Control					Whole Blood	Negative															0.572615		Negative			Strep and Staph	Negative	Negative	Negative	Negative	Negative
GSE22098	5	Male	Hispanic	Control					Whole Blood	Negative															-1.46265		Negative			Strep and Staph	Negative	Negative	Negative	Negative	Negative
GSE22098	8	Male	Hispanic	Control					Whole Blood	Negative															1.56358		Negative			Strep and Staph	Negative	Negative	Negative	Negative	Negative
GSE22098	15	Female	Hispanic	Control					Whole Blood	Negative															-0.224808		Negative			Strep and Staph	Negative	Negative	Negative	Negative	Negative
GSE22098	18	Male	Hispanic	Control					Whole Blood	Negative															-0.291362		Negative			Strep and Staph	Negative	Negative	Negative	Negative	Negative
GSE22098	5	Male	Hispanic	Control					Whole Blood	Negative															-0.615183		Negative			Strep and Staph	Negative	Negative	Negative	Negative	Negative
GSE22098	6	Female	Hispanic	Control					Whole Blood	Negative															0.00666088		Negative			Strep and Staph	Negative	Negative	Negative	Negative	Negative
GSE22098	17	Male	Hispanic	Control					Whole Blood	Negative															-0.159503		Negative			Strep and Staph	Negative	Negative	Negative	Negative	Negative
GSE22098	4	Female	Caucasian	Control					Whole Blood	Negative															-0.637617		Negative			Strep and Staph	Negative	Negative	Negative	Negative	Negative
GSE22098	8	Female	Hispanic	Control					Whole Blood	Negative															-0.299127		Negative			Strep and Staph	Negative	Negative	Negative	Negative	Negative
GSE22098	12	Female	Afican American	Control					Whole Blood	Negative															-0.172599		Negative			Strep and Staph	Negative	Negative	Negative	Negative	Negative
GSE22098	4	Female	Afican American	Control					Whole Blood	Negative															-0.2105		Negative			Strep and Staph	Negative	Negative	Negative	Negative	Negative
GSE22098	10	Female	Afican American	Control					Whole Blood	Negative															0.115187		Negative			Strep and Staph	Negative	Negative	Negative	Negative	Negative
GSE22098	8	Male	Caucasian/Asian	Control					Whole Blood	Negative															-1.20375		Negative			Strep and Staph	Negative	Negative	Negative	Negative	Negative
GSE22098	7	Male	Caucasian	Control					Whole Blood	Negative															0.238819		Negative			Strep and Staph	Negative	Negative	Negative	Negative	Negative
GSE22098	5	Male	Afican American	Control					Whole Blood	Negative															0.476699		Negative			Strep and Staph	Negative	Negative	Negative	Negative	Negative
GSE22098	5	Male	Hispanic	Control					Whole Blood	Negative															-2.3108		Negative			Strep and Staph	Negative	Negative	Negative	Negative	Negative
GSE22098	6	Female	Afican American	Control					Whole Blood	Negative															-2.0161		Negative			Strep and Staph	Negative	Negative	Negative	Negative	Negative
GSE22098	7	Male	Caucasian	Control					Whole Blood	Negative															-0.741798		Negative			Strep and Staph	Negative	Negative	Negative	Negative	Negative
GSE22098	24	Female	Asian	Control					Whole Blood	Negative															-0.280804		Negative			Still	Negative	Negative	Negative	Negative	Negative
GSE22098	16	Female	Hispanic	Control					Whole Blood	Negative															0.126845		Negative			pSLE	Negative	Negative	Negative	Negative	Negative
GSE22098	14	Male	Hispanic	Control					Whole Blood	Negative															0.64662		Negative			pSLE	Negative	Negative	Negative	Negative	Negative
GSE22098	14	Female	Hispanic	Control					Whole Blood	Negative															-0.278229		Negative			pSLE	Negative	Negative	Negative	Negative	Negative
GSE22098	11	Male	Hispanic	Control					Whole Blood	Negative															0.717224		Negative			pSLE	Negative	Negative	Negative	Negative	Negative
GSE22098	9	Female	Asian	Control					Whole Blood	Negative															-0.095466		Negative			pSLE	Negative	Negative	Negative	Negative	Negative
GSE22098	10	Female	Afican American	Control					Whole Blood	Negative															-0.221498		Negative			pSLE	Negative	Negative	Negative	Negative	Negative
GSE22098	10	Female	Hispanic	Control					Whole Blood	Negative															-0.0955537		Negative			pSLE	Negative	Negative	Negative	Negative	Negative
GSE22098	17	Female	Hispanic	Control					Whole Blood	Negative															0.0333002		Negative			pSLE	Negative	Negative	Negative	Negative	Negative
GSE22098	18	Female	Caucasian	Control					Whole Blood	Negative															0.324303		Negative			pSLE	Negative	Negative	Negative	Negative	Negative
GSE22098	14	Male	Afican American	Control					Whole Blood	Negative															-1.60129		Negative			pSLE	Negative	Negative	Negative	Negative	Negative
GSE22098	18	Female	Afican American	Control					Whole Blood	Negative															-0.606224		Negative			pSLE	Negative	Negative	Negative	Negative	Negative
GSE29536				PTB	UK				Whole Blood	Negative															0.613537
GSE29536				PTB	UK				Whole Blood	Negative															0.80242
GSE29536				Control	UK	Yes			Whole Blood	Negative															-0.624347
GSE29536				PTB	UK				Whole Blood	Negative															1.10185
GSE29536				Control	UK	No			Whole Blood	Negative															-0.610099
GSE29536				PTB	UK				Whole Blood	Negative															0.585313
GSE29536				Control	UK	Yes			Whole Blood	Negative															-0.772191
GSE29536				PTB	UK				Whole Blood	Negative															-1.16445
GSE29536				PTB	UK				Whole Blood	Negative															-0.947901
GSE29536				PTB	UK				Whole Blood	Negative															1.81145
GSE29536				PTB	UK				Whole Blood	Negative															1.64146
GSE29536				Control	UK	No			Whole Blood	Negative															-1.11943
GSE29536				PTB	UK				Whole Blood	Negative															-0.480458
GSE29536				Control	UK	No			Whole Blood	Negative															-0.410153
GSE29536				Control	UK	Yes			Whole Blood	Negative															-0.426994
GSE37250				PTB	Malawi				Whole Blood	Negative									M.tuberculosis						0.142005											5483347021_A
GSE37250				PTB	Malawi				Whole Blood	Negative									M.tuberculosis						0.227245											5483347032_A
GSE37250				PTB	Malawi				Whole Blood	Negative									M.tuberculosis						-0.58381											5483347074_A
GSE37250				PTB	Malawi				Whole Blood	Negative									M.tuberculosis						-0.0487088											5667496022_A
GSE37250				PTB	Malawi				Whole Blood	Negative									M.tuberculosis						0.211642											5667496023_A
GSE37250				PTB	Malawi				Whole Blood	Negative									M.tuberculosis						-0.995005											5666389026_A
GSE37250				PTB	Malawi				Whole Blood	Negative									M.tuberculosis						-0.757913											5667496049_A
GSE37250				PTB	Malawi				Whole Blood	Negative									M.tuberculosis						-0.119365											5667496050_A
GSE37250				PTB	Malawi				Whole Blood	Negative									M.tuberculosis						1.03837											5667496051_A
GSE37250				PTB	Malawi				Whole Blood	Negative									M.tuberculosis						-1.62228											5667496058_A
GSE37250				PTB	Malawi				Whole Blood	Negative									M.tuberculosis						1.46474											5667664016_A
GSE37250				PTB	Malawi				Whole Blood	Negative									M.tuberculosis						-0.283811											5667664017_A
GSE37250				PTB	Malawi				Whole Blood	Negative									M.tuberculosis						-1.34012											5667664030_A
GSE37250				PTB	Malawi				Whole Blood	Negative									M.tuberculosis						-0.603947											5667664049_A
GSE37250				PTB	Malawi				Whole Blood	Negative									M.tuberculosis						0.14336											5667664050_A
GSE37250				PTB	Malawi				Whole Blood	Negative									M.tuberculosis						0.83661											5667664060_A
GSE37250				PTB	Malawi				Whole Blood	Negative									M.tuberculosis						0.962085											5685459018_A
GSE37250				PTB	Malawi				Whole Blood	Negative									M.tuberculosis						-0.0942824											5685459032_A
GSE37250				PTB	Malawi				Whole Blood	Negative									M.tuberculosis						0.464511											5685459017_A
GSE37250				PTB	Malawi				Whole Blood	Negative									M.tuberculosis						-0.76497											5685459031_A
GSE37250				PTB	Malawi				Whole Blood	Negative									M.tuberculosis						0.189094											5668448034_A
GSE37250				PTB	Malawi				Whole Blood	Negative									M.tuberculosis						-0.701601											5668448049_A
GSE37250				PTB	Malawi				Whole Blood	Negative									M.tuberculosis						0.0450497											5668448053_A
GSE37250				PTB	Malawi				Whole Blood	Negative									M.tuberculosis						0.811428											5668448052_A
GSE37250				PTB	Malawi				Whole Blood	Negative									M.tuberculosis						0.133851											5685521032_A
GSE37250				PTB	Malawi				Whole Blood	Negative									M.tuberculosis						0.341198											5685521033_A
GSE37250				PTB	Malawi				Whole Blood	Negative									M.tuberculosis						0.729803											5668448025_A
GSE37250				PTB	Malawi				Whole Blood	Negative									M.tuberculosis						-0.180682											5668448026_A
GSE37250				PTB	Malawi				Whole Blood	Negative									M.tuberculosis						0.407017											5668448027_A
GSE37250				PTB	Malawi				Whole Blood	Negative									M.tuberculosis						-0.50427											5668448030_A
GSE37250				PTB	Malawi				Whole Blood	Negative									M.tuberculosis						-0.135864											5668448033_A
GSE37250				PTB	Malawi				Whole Blood	Negative									M.tuberculosis						-0.197185											5685459014_A
GSE37250				PTB	Malawi				Whole Blood	Negative									M.tuberculosis						0.770978											5685459078_A
GSE37250				PTB	Malawi				Whole Blood	Negative									M.tuberculosis						0.452535											5667664051_A
GSE37250				PTB	Malawi				Whole Blood	Negative									M.tuberculosis						-1.77923											5667664047_A
GSE37250				PTB	Malawi				Whole Blood	Negative									M.tuberculosis						0.116329											5666389010_A
GSE37250				PTB	Malawi				Whole Blood	Negative									M.tuberculosis						-0.384311											5666389011_A
GSE37250				PTB	Malawi				Whole Blood	Negative									M.tuberculosis						0.452423											5666389022_A
GSE37250				PTB	Malawi				Whole Blood	Negative									M.tuberculosis						0.277714											5667664008_A
GSE37250				PTB	Malawi				Whole Blood	Negative									M.tuberculosis						-0.182001											5667664013_A
GSE37250				PTB	Malawi				Whole Blood	Negative									M.tuberculosis						-0.91496											5667664015_A
GSE37250				PTB	Malawi				Whole Blood	Negative									M.tuberculosis						0.0733487											5667664022_A
GSE37250				PTB	Malawi				Whole Blood	Negative									M.tuberculosis						-0.436016											5667664028_A
GSE37250				PTB	Malawi				Whole Blood	Negative									M.tuberculosis						0.954715											5667664032_A
GSE37250				PTB	Malawi				Whole Blood	Negative									M.tuberculosis						-1.30729											5667664033_A
GSE37250				PTB	Malawi				Whole Blood	Negative									M.tuberculosis						-0.472474											5667664040_A
GSE37250				PTB	Malawi				Whole Blood	Negative									M.tuberculosis						0.59306											5667664043_A
GSE37250				PTB	Malawi				Whole Blood	Negative									M.tuberculosis						0.720198											5668448031_A
GSE37250				PTB	Malawi				Whole Blood	Negative									M.tuberculosis						-0.747804											5685459033_A
GSE37250				PTB	Malawi				Whole Blood	Negative									M.tuberculosis						-0.720887											5685459039_A
GSE37250				PTB	Malawi				Whole Blood	Negative									M.tuberculosis						0.566512											5667664018_A
GSE37250				PTB	South Africa				Whole Blood	Negative									M.tuberculosis						0.395899											5483347021_B
GSE37250				PTB	South Africa				Whole Blood	Negative									M.tuberculosis						0.00998449											5483347032_B
GSE37250				PTB	South Africa				Whole Blood	Negative									M.tuberculosis						0.659901											5483347074_B
GSE37250				PTB	South Africa				Whole Blood	Negative									M.tuberculosis						0.141822											5667496022_B
GSE37250				PTB	South Africa				Whole Blood	Negative									M.tuberculosis						0.178356											5667496023_B
GSE37250				PTB	South Africa				Whole Blood	Negative									M.tuberculosis						0.782801											5666389026_B
GSE37250				PTB	South Africa				Whole Blood	Negative									M.tuberculosis						0.196099											5667496049_B
GSE37250				PTB	South Africa				Whole Blood	Negative									M.tuberculosis						1.64647											5667496050_B
GSE37250				PTB	South Africa				Whole Blood	Negative									M.tuberculosis						1.41887											5667496051_B
GSE37250				PTB	South Africa				Whole Blood	Negative									M.tuberculosis						0.293177											5667496058_B
GSE37250				PTB	South Africa				Whole Blood	Negative									M.tuberculosis						-0.173764											5667664016_B
GSE37250				PTB	South Africa				Whole Blood	Negative									M.tuberculosis						0.35481											5667664017_B
GSE37250				PTB	South Africa				Whole Blood	Negative									M.tuberculosis						0.0546977											5667664030_B
GSE37250				PTB	South Africa				Whole Blood	Negative									M.tuberculosis						-1.86806											5667664049_B
GSE37250				PTB	South Africa				Whole Blood	Negative									M.tuberculosis						2.13841											5667664050_B
GSE37250				PTB	South Africa				Whole Blood	Negative									M.tuberculosis						2.78796											5667664060_B
GSE37250				PTB	South Africa				Whole Blood	Negative									M.tuberculosis						1.45088											5685459018_B
GSE37250				PTB	South Africa				Whole Blood	Negative									M.tuberculosis						0.498841											5685459032_B
GSE37250				PTB	South Africa				Whole Blood	Negative									M.tuberculosis						-0.0573409											5685459017_B
GSE37250				PTB	South Africa				Whole Blood	Negative									M.tuberculosis						0.738426											5685459031_B
GSE37250				PTB	South Africa				Whole Blood	Negative									M.tuberculosis						1.2072											5668448034_B
GSE37250				PTB	South Africa				Whole Blood	Negative									M.tuberculosis						1.64896											5668448049_B
GSE37250				PTB	South Africa				Whole Blood	Negative									M.tuberculosis						0.729542											5668448053_B
GSE37250				PTB	South Africa				Whole Blood	Negative									M.tuberculosis						1.19281											5668448052_B
GSE37250				PTB	South Africa				Whole Blood	Negative									M.tuberculosis						0.74166											5685521032_B
GSE37250				PTB	South Africa				Whole Blood	Negative									M.tuberculosis						1.07017											5685521033_B
GSE37250				PTB	South Africa				Whole Blood	Negative									M.tuberculosis						0.304211											5668448025_B
GSE37250				PTB	South Africa				Whole Blood	Negative									M.tuberculosis						-0.247378											5668448026_B
GSE37250				PTB	South Africa				Whole Blood	Negative									M.tuberculosis						-0.522244											5668448027_B
GSE37250				PTB	South Africa				Whole Blood	Negative									M.tuberculosis						-0.0829519											5668448030_B
GSE37250				PTB	South Africa				Whole Blood	Negative									M.tuberculosis						-0.199328											5668448033_B
GSE37250				PTB	South Africa				Whole Blood	Negative									M.tuberculosis						1.30472											5685459014_B
GSE37250				PTB	South Africa				Whole Blood	Negative									M.tuberculosis						0.814524											5685459078_B
GSE37250				PTB	South Africa				Whole Blood	Negative									M.tuberculosis						1.16753											5667664051_B
GSE37250				PTB	South Africa				Whole Blood	Negative									M.tuberculosis						1.11039											5667664047_B
GSE37250				PTB	South Africa				Whole Blood	Negative									M.tuberculosis						1.21208											5666389010_B
GSE37250				PTB	South Africa				Whole Blood	Negative									M.tuberculosis						0.333701											5666389011_B
GSE37250				PTB	South Africa				Whole Blood	Negative									M.tuberculosis						0.382265											5666389022_B
GSE37250				PTB	South Africa				Whole Blood	Negative									M.tuberculosis						0.284926											5667664008_B
GSE37250				PTB	South Africa				Whole Blood	Negative									M.tuberculosis						0.418795											5667664013_B
GSE37250				PTB	South Africa				Whole Blood	Negative									M.tuberculosis						0.159381											5667664015_B
GSE37250				PTB	South Africa				Whole Blood	Negative									M.tuberculosis						0.640034											5667664022_B
GSE37250				PTB	South Africa				Whole Blood	Negative									M.tuberculosis						0.0914245											5667664028_B
GSE37250				PTB	South Africa				Whole Blood	Negative									M.tuberculosis						-0.362977											5667664032_B
GSE37250				PTB	South Africa				Whole Blood	Negative									M.tuberculosis						1.6601											5667664033_B
GSE37250				PTB	South Africa				Whole Blood	Negative									M.tuberculosis						0.697238											5667664040_B
GSE37250				PTB	Malawi				Whole Blood	Positive									M.tuberculosis						-0.334479											5483347021_C
GSE37250				PTB	Malawi				Whole Blood	Positive									M.tuberculosis						-0.369803											5483347032_C
GSE37250				PTB	Malawi				Whole Blood	Positive									M.tuberculosis						-0.882265											5483347074_C
GSE37250				PTB	Malawi				Whole Blood	Positive									M.tuberculosis						-1.09122											5666389005_G
GSE37250				PTB	Malawi				Whole Blood	Positive									M.tuberculosis						0.943414											5667496023_C
GSE37250				PTB	Malawi				Whole Blood	Positive									M.tuberculosis						0.66334											5666389026_C
GSE37250				PTB	Malawi				Whole Blood	Positive									M.tuberculosis						-2.49422											5667496049_C
GSE37250				PTB	Malawi				Whole Blood	Positive									M.tuberculosis						-0.494074											5667496050_C
GSE37250				PTB	Malawi				Whole Blood	Positive									M.tuberculosis						0.165356											5667496051_C
GSE37250				PTB	Malawi				Whole Blood	Positive									M.tuberculosis						-0.363273											5667496058_C
GSE37250				PTB	Malawi				Whole Blood	Positive									M.tuberculosis						0.363757											5667664016_C
GSE37250				PTB	Malawi				Whole Blood	Positive									M.tuberculosis						-0.96791											5667664017_C
GSE37250				PTB	Malawi				Whole Blood	Positive									M.tuberculosis						-1.53642											5667664030_C
GSE37250				PTB	Malawi				Whole Blood	Positive									M.tuberculosis						-2.11621											5667664049_C
GSE37250				PTB	Malawi				Whole Blood	Positive									M.tuberculosis						-0.145109											5667664050_C
GSE37250				PTB	Malawi				Whole Blood	Positive									M.tuberculosis						-0.765229											5667664060_C
GSE37250				PTB	Malawi				Whole Blood	Positive									M.tuberculosis						0.886113											5685459018_C
GSE37250				PTB	Malawi				Whole Blood	Positive									M.tuberculosis						0.425294											5685459032_C
GSE37250				PTB	Malawi				Whole Blood	Positive									M.tuberculosis						-1.0504											5685459017_C
GSE37250				PTB	Malawi				Whole Blood	Positive									M.tuberculosis						-1.27217											5685459031_C
GSE37250				PTB	Malawi				Whole Blood	Positive									M.tuberculosis						0.362995											5668448034_C
GSE37250				PTB	Malawi				Whole Blood	Positive									M.tuberculosis						-0.314392											5668448049_C
GSE37250				PTB	Malawi				Whole Blood	Positive									M.tuberculosis						-0.808982											5668448053_C
GSE37250				PTB	Malawi				Whole Blood	Positive									M.tuberculosis						-1.44585											5668448052_C
GSE37250				PTB	Malawi				Whole Blood	Positive									M.tuberculosis						-1.23907											5685521032_C
GSE37250				PTB	Malawi				Whole Blood	Positive									M.tuberculosis						-0.180617											5685521033_C
GSE37250				PTB	Malawi				Whole Blood	Positive									M.tuberculosis						-0.589728											5666389005_E
GSE37250				PTB	Malawi				Whole Blood	Positive									M.tuberculosis						-0.0908968											5668448026_C
GSE37250				PTB	Malawi				Whole Blood	Positive									M.tuberculosis						0.0637516											5668448027_C
GSE37250				PTB	Malawi				Whole Blood	Positive									M.tuberculosis						-1.37081											5668448030_C
GSE37250				PTB	Malawi				Whole Blood	Positive									M.tuberculosis						0.329902											5668448033_C
GSE37250				PTB	Malawi				Whole Blood	Positive									M.tuberculosis						-0.440086											5685459014_C
GSE37250				PTB	Malawi				Whole Blood	Positive									M.tuberculosis						0.962407											5685459078_C
GSE37250				PTB	Malawi				Whole Blood	Positive									M.tuberculosis						0.613281											5667664051_C
GSE37250				PTB	Malawi				Whole Blood	Positive									M.tuberculosis						0.103946											5667664047_C
GSE37250				PTB	Malawi				Whole Blood	Positive									M.tuberculosis						2.20954											5666389010_C
GSE37250				PTB	Malawi				Whole Blood	Positive									M.tuberculosis						1.72339											5666389011_C
GSE37250				PTB	Malawi				Whole Blood	Positive									M.tuberculosis						0.414063											5666389022_C
GSE37250				PTB	Malawi				Whole Blood	Positive									M.tuberculosis						0.00425326											5667664008_C
GSE37250				PTB	Malawi				Whole Blood	Positive									M.tuberculosis						-0.636908											5667664013_C
GSE37250				PTB	Malawi				Whole Blood	Positive									M.tuberculosis						-1.4495											5667664015_C
GSE37250				PTB	Malawi				Whole Blood	Positive									M.tuberculosis						-0.325726											5667664022_C
GSE37250				PTB	Malawi				Whole Blood	Positive									M.tuberculosis						-0.401353											5667664028_C
GSE37250				PTB	Malawi				Whole Blood	Positive									M.tuberculosis						-0.709226											5667664032_C
GSE37250				PTB	Malawi				Whole Blood	Positive									M.tuberculosis						0.383476											5667664033_C
GSE37250				PTB	Malawi				Whole Blood	Positive									M.tuberculosis						-0.482902											5667664040_C
GSE37250				PTB	Malawi				Whole Blood	Positive									M.tuberculosis						2.36475											5667664043_C
GSE37250				PTB	Malawi				Whole Blood	Positive									M.tuberculosis						-0.0499471											5668448031_C
GSE37250				PTB	Malawi				Whole Blood	Positive									M.tuberculosis						-0.521614											5685459033_C
GSE37250				PTB	Malawi				Whole Blood	Positive									M.tuberculosis						-0.426384											5685459039_C
GSE37250				PTB	Malawi				Whole Blood	Positive									M.tuberculosis						-0.421322											5667664018_C
GSE37250				PTB	South Africa				Whole Blood	Positive									M.tuberculosis						0.175056											5483347021_D
GSE37250				PTB	South Africa				Whole Blood	Positive									M.tuberculosis						0.186358											5483347032_D
GSE37250				PTB	South Africa				Whole Blood	Positive									M.tuberculosis						0.671849											5483347074_D
GSE37250				PTB	South Africa				Whole Blood	Positive									M.tuberculosis						0.400405											5667496022_D
GSE37250				PTB	South Africa				Whole Blood	Positive									M.tuberculosis						1.36443											5667496023_D
GSE37250				PTB	South Africa				Whole Blood	Positive									M.tuberculosis						2.07991											5666389026_D
GSE37250				PTB	South Africa				Whole Blood	Positive									M.tuberculosis						0.935581											5667496049_D
GSE37250				PTB	South Africa				Whole Blood	Positive									M.tuberculosis						1.7787											5667496050_D
GSE37250				PTB	South Africa				Whole Blood	Positive									M.tuberculosis						0.231547											5667496051_D
GSE37250				PTB	South Africa				Whole Blood	Positive									M.tuberculosis						1.95405											5667496058_D
GSE37250				PTB	South Africa				Whole Blood	Positive									M.tuberculosis						1.08522											5667664016_D
GSE37250				PTB	South Africa				Whole Blood	Positive									M.tuberculosis						-0.102758											5667664017_D
GSE37250				PTB	South Africa				Whole Blood	Positive									M.tuberculosis						-0.27313											5667664030_D
GSE37250				PTB	South Africa				Whole Blood	Positive									M.tuberculosis						1.42988											5667664049_D
GSE37250				PTB	South Africa				Whole Blood	Positive									M.tuberculosis						-0.102457											5667664050_D
GSE37250				PTB	South Africa				Whole Blood	Positive									M.tuberculosis						-0.634158											5667664060_D
GSE37250				PTB	South Africa				Whole Blood	Positive									M.tuberculosis						1.34314											5685459018_D
GSE37250				PTB	South Africa				Whole Blood	Positive									M.tuberculosis						0.188457											5685459032_D
GSE37250				PTB	South Africa				Whole Blood	Positive									M.tuberculosis						0.527853											5685459017_D
GSE37250				PTB	South Africa				Whole Blood	Positive									M.tuberculosis						1.3002											5685459031_D
GSE37250				PTB	South Africa				Whole Blood	Positive									M.tuberculosis						-0.632978											5668448034_D
GSE37250				PTB	South Africa				Whole Blood	Positive									M.tuberculosis						2.05185											5668448049_D
GSE37250				PTB	South Africa				Whole Blood	Positive									M.tuberculosis						1.54879											5668448053_D
GSE37250				PTB	South Africa				Whole Blood	Positive									M.tuberculosis						-0.0571576											5668448052_D
GSE37250				PTB	South Africa				Whole Blood	Positive									M.tuberculosis						0.808487											5685521032_D
GSE37250				PTB	South Africa				Whole Blood	Positive									M.tuberculosis						0.359673											5685521033_D
GSE37250				PTB	South Africa				Whole Blood	Positive									M.tuberculosis						-0.59503											5668448025_D
GSE37250				PTB	South Africa				Whole Blood	Positive									M.tuberculosis						1.53448											5668448026_D
GSE37250				PTB	South Africa				Whole Blood	Positive									M.tuberculosis						0.801356											5668448027_D
GSE37250				PTB	South Africa				Whole Blood	Positive									M.tuberculosis						-0.662335											5668448030_D
GSE37250				PTB	South Africa				Whole Blood	Positive									M.tuberculosis						-0.0310099											5668448033_D
GSE37250				PTB	South Africa				Whole Blood	Positive									M.tuberculosis						1.54519											5685459014_D
GSE37250				PTB	South Africa				Whole Blood	Positive									M.tuberculosis						-0.580329											5685459078_D
GSE37250				PTB	South Africa				Whole Blood	Positive									M.tuberculosis						-0.251198											5667664051_D
GSE37250				PTB	South Africa				Whole Blood	Positive									M.tuberculosis						0.308438											5667664047_D
GSE37250				PTB	South Africa				Whole Blood	Positive									M.tuberculosis						0.366513											5666389010_D
GSE37250				PTB	South Africa				Whole Blood	Positive									M.tuberculosis						0.139036											5666389011_D
GSE37250				PTB	South Africa				Whole Blood	Positive									M.tuberculosis						-0.373587											5666389022_D
GSE37250				PTB	South Africa				Whole Blood	Positive									M.tuberculosis						0.220787											5667664008_D
GSE37250				PTB	South Africa				Whole Blood	Positive									M.tuberculosis						-0.221973											5667664013_D
GSE37250				PTB	South Africa				Whole Blood	Positive									M.tuberculosis						0.037805											5667664015_D
GSE37250				PTB	South Africa				Whole Blood	Positive									M.tuberculosis						-0.570971											5667664022_D
GSE37250				PTB	South Africa				Whole Blood	Positive									M.tuberculosis						-2.031											5667664028_D
GSE37250				PTB	South Africa				Whole Blood	Positive									M.tuberculosis						-1.8583											5667664032_D
GSE37250				PTB	South Africa				Whole Blood	Positive									M.tuberculosis						2.12531											5667664033_D
GSE37250				PTB	South Africa				Whole Blood	Positive									M.tuberculosis						0.403005											5667664040_D
GSE37250				PTB	South Africa				Whole Blood	Positive									M.tuberculosis						-1.25232											5667664043_D
GSE37250				LTBI	Malawi			>= 10mm	Whole Blood	Negative															0.437562											5483347021_E
GSE37250				LTBI	Malawi			>= 10mm	Whole Blood	Negative															-0.851438											5483347032_E
GSE37250				LTBI	Malawi			>= 10mm	Whole Blood	Negative															-0.574836											5483347074_E
GSE37250				LTBI	Malawi			>= 10mm	Whole Blood	Negative															0.935809											5667496022_E
GSE37250				LTBI	Malawi			>= 10mm	Whole Blood	Negative															-0.11258											5667496023_E
GSE37250				LTBI	Malawi			>= 10mm	Whole Blood	Negative															-1.1755											5666389026_E
GSE37250				LTBI	Malawi			>= 10mm	Whole Blood	Negative															-0.720695											5667496049_E
GSE37250				LTBI	Malawi			>= 10mm	Whole Blood	Negative															-1.44393											5667496050_E
GSE37250				LTBI	Malawi			>= 10mm	Whole Blood	Negative															-1.04177											5667496051_E
GSE37250				LTBI	Malawi			>= 10mm	Whole Blood	Negative															-0.796154											5667496058_E
GSE37250				LTBI	Malawi			>= 10mm	Whole Blood	Negative															0.0642366											5667664016_E
GSE37250				LTBI	Malawi			>= 10mm	Whole Blood	Negative															-0.679291											5667664017_E
GSE37250				LTBI	Malawi			>= 10mm	Whole Blood	Negative															-0.855388											5667664030_E
GSE37250				LTBI	Malawi			>= 10mm	Whole Blood	Negative															-1.68859											5667664049_E
GSE37250				LTBI	Malawi			>= 10mm	Whole Blood	Negative															-0.789277											5667664050_E
GSE37250				LTBI	Malawi			>= 10mm	Whole Blood	Negative															-0.262848											5667664060_E
GSE37250				LTBI	Malawi			>= 10mm	Whole Blood	Negative															-0.357838											5685459018_E
GSE37250				LTBI	Malawi			>= 10mm	Whole Blood	Negative															-0.835149											5685459032_E
GSE37250				LTBI	Malawi			>= 10mm	Whole Blood	Negative															-1.8895											5685459017_E
GSE37250				LTBI	Malawi			>= 10mm	Whole Blood	Negative															-0.517439											5685459031_E
GSE37250				LTBI	Malawi			>= 10mm	Whole Blood	Negative															-0.158512											5668448034_E
GSE37250				LTBI	Malawi			>= 10mm	Whole Blood	Negative															-0.408503											5668448049_E
GSE37250				LTBI	Malawi			>= 10mm	Whole Blood	Negative															-0.592336											5668448053_E
GSE37250				LTBI	Malawi			>= 10mm	Whole Blood	Negative															-0.320722											5668448052_E
GSE37250				LTBI	Malawi			>= 10mm	Whole Blood	Negative															0.308492											5685521032_E
GSE37250				LTBI	Malawi			>= 10mm	Whole Blood	Negative															0.753762											5685521033_E
GSE37250				LTBI	Malawi			>= 10mm	Whole Blood	Negative															-0.890843											5668448025_E
GSE37250				LTBI	Malawi			>= 10mm	Whole Blood	Negative															-0.544151											5668448026_E
GSE37250				LTBI	Malawi			>= 10mm	Whole Blood	Negative															0.110858											5668448027_E
GSE37250				LTBI	Malawi			>= 10mm	Whole Blood	Negative															0.201771											5668448030_E
GSE37250				LTBI	Malawi			>= 10mm	Whole Blood	Negative															0.792268											5668448033_E
GSE37250				LTBI	Malawi			>= 10mm	Whole Blood	Negative															-0.407805											5685459014_E
GSE37250				LTBI	Malawi			>= 10mm	Whole Blood	Negative															1.18435											5685459078_E
GSE37250				LTBI	Malawi			>= 10mm	Whole Blood	Negative															-1.03472											5667664051_E
GSE37250				LTBI	Malawi			>= 10mm	Whole Blood	Negative															-1.53043											5667664047_E
GSE37250				LTBI	South Africa			>= 10mm	Whole Blood	Negative															0.0180262											5483347021_F
GSE37250				LTBI	South Africa			>= 10mm	Whole Blood	Negative															-0.519883											5483347032_F
GSE37250				LTBI	South Africa			>= 10mm	Whole Blood	Negative															-0.326436											5483347074_F
GSE37250				LTBI	South Africa			>= 10mm	Whole Blood	Negative															-0.219427											5667496022_F
GSE37250				LTBI	South Africa			>= 10mm	Whole Blood	Negative															-1.01679											5666389005_C
GSE37250				LTBI	South Africa			>= 10mm	Whole Blood	Negative															-0.0161785											5666389026_F
GSE37250				LTBI	South Africa			>= 10mm	Whole Blood	Negative															-1.2586											5667496049_F
GSE37250				LTBI	South Africa			>= 10mm	Whole Blood	Negative															0.0968291											5667496050_F
GSE37250				LTBI	South Africa			>= 10mm	Whole Blood	Negative															0.577254											5667496051_F
GSE37250				LTBI	South Africa			>= 10mm	Whole Blood	Negative															-0.483318											5667496058_F
GSE37250				LTBI	South Africa			>= 10mm	Whole Blood	Negative															0.354889											5667664016_F
GSE37250				LTBI	South Africa			>= 10mm	Whole Blood	Negative															0.127326											5667664017_F
GSE37250				LTBI	South Africa			>= 10mm	Whole Blood	Negative															0.393031											5667664030_F
GSE37250				LTBI	South Africa			>= 10mm	Whole Blood	Negative															-1.88593											5667664049_F
GSE37250				LTBI	South Africa			>= 10mm	Whole Blood	Negative															0.735439											5667664050_F
GSE37250				LTBI	South Africa			>= 10mm	Whole Blood	Negative															-0.472702											5667664060_F
GSE37250				LTBI	South Africa			>= 10mm	Whole Blood	Negative															-0.0552778											5685459018_F
GSE37250				LTBI	South Africa			>= 10mm	Whole Blood	Negative															-0.565887											5685459032_F
GSE37250				LTBI	South Africa			>= 10mm	Whole Blood	Negative															0.0791302											5685459017_F
GSE37250				LTBI	South Africa			>= 10mm	Whole Blood	Negative															-0.258398											5685459031_F
GSE37250				LTBI	South Africa			>= 10mm	Whole Blood	Negative															-0.918372											5668448034_F
GSE37250				LTBI	South Africa			>= 10mm	Whole Blood	Negative															0.0474116											5668448049_F
GSE37250				LTBI	South Africa			>= 10mm	Whole Blood	Negative															0.265019											5668448053_F
GSE37250				LTBI	South Africa			>= 10mm	Whole Blood	Negative															-0.767645											5668448052_F
GSE37250				LTBI	South Africa			>= 10mm	Whole Blood	Negative															0.0233782											5685521032_F
GSE37250				LTBI	South Africa			>= 10mm	Whole Blood	Negative															0.0702158											5685521033_F
GSE37250				LTBI	South Africa			>= 10mm	Whole Blood	Negative															-0.735476											5668448025_F
GSE37250				LTBI	South Africa			>= 10mm	Whole Blood	Negative															0.480907											5668448026_F
GSE37250				LTBI	South Africa			>= 10mm	Whole Blood	Negative															0.0698082											5668448027_F
GSE37250				LTBI	South Africa			>= 10mm	Whole Blood	Negative															-0.0823308											5668448030_F
GSE37250				LTBI	South Africa			>= 10mm	Whole Blood	Negative															-0.811239											5668448033_F
GSE37250				LTBI	South Africa			>= 10mm	Whole Blood	Negative															0.751552											5685459014_F
GSE37250				LTBI	South Africa			>= 10mm	Whole Blood	Negative															1.10278											5685459078_F
GSE37250				LTBI	South Africa			>= 10mm	Whole Blood	Negative															-1.16218											5667664051_F
GSE37250				LTBI	South Africa			>= 10mm	Whole Blood	Negative															-0.129063											5667664047_F
GSE37250				LTBI	South Africa			>= 10mm	Whole Blood	Negative															0.507834											5666389010_F
GSE37250				LTBI	South Africa			>= 10mm	Whole Blood	Negative															-1.38987											5666389011_F
GSE37250				LTBI	South Africa			>= 10mm	Whole Blood	Negative															-0.309893											5666389022_F
GSE37250				LTBI	South Africa			>= 10mm	Whole Blood	Negative															-1.27346											5667664008_F
GSE37250				LTBI	South Africa			>= 10mm	Whole Blood	Negative															0.0859445											5667664013_F
GSE37250				LTBI	South Africa			>= 10mm	Whole Blood	Negative															-1.17576											5667664015_F
GSE37250				LTBI	South Africa			>= 10mm	Whole Blood	Negative															0.00735498											5667664022_F
GSE37250				LTBI	South Africa			>= 10mm	Whole Blood	Negative															-0.10637											5667664028_F
GSE37250				LTBI	South Africa			>= 10mm	Whole Blood	Negative															-0.28764											5667664032_F
GSE37250				LTBI	South Africa			>= 10mm	Whole Blood	Negative															-0.371685											5667664033_F
GSE37250				LTBI	South Africa			>= 10mm	Whole Blood	Negative															-0.632752											5667664040_F
GSE37250				LTBI	South Africa			>= 10mm	Whole Blood	Negative															-0.129009											5667664043_F
GSE37250				LTBI	South Africa			>= 10mm	Whole Blood	Negative															0.486113											5668448031_F
GSE37250				LTBI	Malawi			>= 5mm	Whole Blood	Positive															-0.435052											5483347021_G
GSE37250				LTBI	Malawi			>= 5mm	Whole Blood	Positive															-1.33428											5483347032_G
GSE37250				LTBI	Malawi			>= 5mm	Whole Blood	Positive															-1.00934											5483347074_G
GSE37250				LTBI	Malawi			>= 5mm	Whole Blood	Positive															-0.683865											5667496022_G
GSE37250				LTBI	Malawi			>= 5mm	Whole Blood	Positive															-0.233218											5667496023_G
GSE37250				LTBI	Malawi			>= 5mm	Whole Blood	Positive															0.465496											5666389026_G
GSE37250				LTBI	Malawi			>= 5mm	Whole Blood	Positive															-1.27585											5667496049_G
GSE37250				LTBI	Malawi			>= 5mm	Whole Blood	Positive															0.0105273											5667496050_G
GSE37250				LTBI	Malawi			>= 5mm	Whole Blood	Positive															0.800968											5667496051_G
GSE37250				LTBI	Malawi			>= 5mm	Whole Blood	Positive															-0.0385214											5667496058_G
GSE37250				LTBI	Malawi			>= 5mm	Whole Blood	Positive															-0.789973											5667664016_G
GSE37250				LTBI	Malawi			>= 5mm	Whole Blood	Positive															-1.80317											5667664017_G
GSE37250				LTBI	Malawi			>= 5mm	Whole Blood	Positive															-0.693681											5667664030_G
GSE37250				LTBI	Malawi			>= 5mm	Whole Blood	Positive															-0.448648											5667664049_G
GSE37250				LTBI	Malawi			>= 5mm	Whole Blood	Positive															-0.944073											5667664050_G
GSE37250				LTBI	Malawi			>= 5mm	Whole Blood	Positive															1.77908											5667664060_G
GSE37250				LTBI	Malawi			>= 5mm	Whole Blood	Positive															-0.265387											5685459018_G
GSE37250				LTBI	Malawi			>= 5mm	Whole Blood	Positive															-1.58914											5685459032_G
GSE37250				LTBI	Malawi			>= 5mm	Whole Blood	Positive															0.203589											5685459017_G
GSE37250				LTBI	Malawi			>= 5mm	Whole Blood	Positive															-0.371972											5685459031_G
GSE37250				LTBI	Malawi			>= 5mm	Whole Blood	Positive															-0.171122											5668448034_G
GSE37250				LTBI	Malawi			>= 5mm	Whole Blood	Positive															-1.43415											5668448049_G
GSE37250				LTBI	Malawi			>= 5mm	Whole Blood	Positive															-1.05145											5668448053_G
GSE37250				LTBI	Malawi			>= 5mm	Whole Blood	Positive															-0.944233											5668448052_G
GSE37250				LTBI	Malawi			>= 5mm	Whole Blood	Positive															-0.910395											5685521032_G
GSE37250				LTBI	Malawi			>= 5mm	Whole Blood	Positive															0.493483											5685521033_G
GSE37250				LTBI	Malawi			>= 5mm	Whole Blood	Positive															-2.04597											5668448025_G
GSE37250				LTBI	Malawi			>= 5mm	Whole Blood	Positive															0.82606											5668448026_G
GSE37250				LTBI	Malawi			>= 5mm	Whole Blood	Positive															-0.449781											5668448027_G
GSE37250				LTBI	Malawi			>= 5mm	Whole Blood	Positive															-1.60848											5668448030_G
GSE37250				LTBI	Malawi			>= 5mm	Whole Blood	Positive															-0.429558											5666389005_J
GSE37250				LTBI	Malawi			>= 5mm	Whole Blood	Positive															-0.934971											5685459014_G
GSE37250				LTBI	Malawi			>= 5mm	Whole Blood	Positive															-0.943357											5685459078_G
GSE37250				LTBI	Malawi			>= 5mm	Whole Blood	Positive															0.205921											5667664051_G
GSE37250				LTBI	Malawi			>= 5mm	Whole Blood	Positive															-1.38252											5667664047_G
GSE37250				LTBI	Malawi			>= 5mm	Whole Blood	Positive															-0.218664											5483347021_H
GSE37250				LTBI	South Africa			>= 5mm	Whole Blood	Positive															-0.743358											5483347032_H
GSE37250				LTBI	South Africa			>= 5mm	Whole Blood	Positive															-0.790674											5483347074_H
GSE37250				LTBI	South Africa			>= 5mm	Whole Blood	Positive															-0.603712											5667496022_H
GSE37250				LTBI	South Africa			>= 5mm	Whole Blood	Positive															0.132482											5667496023_H
GSE37250				LTBI	South Africa			>= 5mm	Whole Blood	Positive															-0.242466											5666389026_H
GSE37250				LTBI	South Africa			>= 5mm	Whole Blood	Positive															0.300962											5667496049_H
GSE37250				LTBI	South Africa			>= 5mm	Whole Blood	Positive															-0.0943186											5667496050_H
GSE37250				LTBI	South Africa			>= 5mm	Whole Blood	Positive															-1.26049											5667496051_H
GSE37250				LTBI	South Africa			>= 5mm	Whole Blood	Positive															-0.490435											5667496058_H
GSE37250				LTBI	South Africa			>= 5mm	Whole Blood	Positive															-1.26093											5667664016_H
GSE37250				LTBI	South Africa			>= 5mm	Whole Blood	Positive															-1.56044											5667664017_H
GSE37250				LTBI	South Africa			>= 5mm	Whole Blood	Positive															0.0260646											5667664030_H
GSE37250				LTBI	South Africa			>= 5mm	Whole Blood	Positive															0.0819545											5667664049_H
GSE37250				LTBI	South Africa			>= 5mm	Whole Blood	Positive															-1.33536											5667664050_H
GSE37250				LTBI	South Africa			>= 5mm	Whole Blood	Positive															-1.52262											5667664060_H
GSE37250				LTBI	South Africa			>= 5mm	Whole Blood	Positive															-0.240918											5685459018_H
GSE37250				LTBI	South Africa			>= 5mm	Whole Blood	Positive															0.187056											5685459032_H
GSE37250				LTBI	South Africa			>= 5mm	Whole Blood	Positive															-0.290797											5685459017_H
GSE37250				LTBI	South Africa			>= 5mm	Whole Blood	Positive															0.386822											5685459031_H
GSE37250				LTBI	South Africa			>= 5mm	Whole Blood	Positive															-0.0889336											5668448034_H
GSE37250				LTBI	South Africa			>= 5mm	Whole Blood	Positive															-0.109754											5668448049_H
GSE37250				LTBI	South Africa			>= 5mm	Whole Blood	Positive															-0.547053											5668448053_H
GSE37250				LTBI	South Africa			>= 5mm	Whole Blood	Positive															0.721818											5668448052_H
GSE37250				LTBI	South Africa			>= 5mm	Whole Blood	Positive															0.134664											5685521032_H
GSE37250				LTBI	South Africa			>= 5mm	Whole Blood	Positive															-1.09941											5685521033_H
GSE37250				LTBI	South Africa			>= 5mm	Whole Blood	Positive															-0.951995											5668448025_H
GSE37250				LTBI	South Africa			>= 5mm	Whole Blood	Positive															-0.208393											5668448026_H
GSE37250				LTBI	South Africa			>= 5mm	Whole Blood	Positive															0.00936159											5668448027_H
GSE37250				LTBI	South Africa			>= 5mm	Whole Blood	Positive															-0.731558											5668448030_H
GSE37250				LTBI	South Africa			>= 5mm	Whole Blood	Positive															-0.446349											5668448033_H
GSE37250				LTBI	South Africa			>= 5mm	Whole Blood	Positive															0.622467											5685459014_H
GSE37250				LTBI	South Africa			>= 5mm	Whole Blood	Positive															-0.780708											5685459078_H
GSE37250				LTBI	South Africa			>= 5mm	Whole Blood	Positive															-0.248981											5667664051_H
GSE37250				LTBI	South Africa			>= 5mm	Whole Blood	Positive															0.062945											5667664047_H
GSE37250				LTBI	South Africa			>= 5mm	Whole Blood	Positive															0.00955024											5666389010_H
GSE37250				LTBI	South Africa			>= 5mm	Whole Blood	Positive															-0.80166											5666389011_H
GSE37250				LTBI	South Africa			>= 5mm	Whole Blood	Positive															-0.236507											5666389022_H
GSE37250				LTBI	South Africa			>= 5mm	Whole Blood	Positive															-0.361179											5667664008_H
GSE37250				LTBI	South Africa			>= 5mm	Whole Blood	Positive															0.63215											5667664013_H
GSE37250				LTBI	South Africa			>= 5mm	Whole Blood	Positive															0.221556											5667664015_H
GSE37250				LTBI	South Africa			>= 5mm	Whole Blood	Positive															0.673977											5667664022_H
GSE37250				LTBI	South Africa			>= 5mm	Whole Blood	Positive															0.548442											5667664028_H
GSE37250				LTBI	South Africa			>= 5mm	Whole Blood	Positive															-0.209825											5667664032_H
GSE37250				LTBI	South Africa			>= 5mm	Whole Blood	Positive															0.200944											5667664033_H
GSE37250				LTBI	South Africa			>= 5mm	Whole Blood	Positive															-1.21378											5667664040_H
GSE37250				LTBI	South Africa			>= 5mm	Whole Blood	Positive															-2.06548											5667664043_H
GSE37250				LTBI	South Africa			>= 5mm	Whole Blood	Positive															-1.17966											5668448031_H
GSE37250				LTBI	South Africa			>= 5mm	Whole Blood	Positive															0.111018											5685459033_H
GSE37250				OD	Malawi				Whole Blood	Positive															0.565224											5483347021_I
GSE37250				OD	Malawi				Whole Blood	Positive															-0.193878											5483347032_I
GSE37250				OD	Malawi				Whole Blood	Positive															2.92628											5483347074_I
GSE37250				OD	Malawi				Whole Blood	Positive															-0.150724											5667496022_I
GSE37250				OD	Malawi				Whole Blood	Positive															2.81979											5667496023_I
GSE37250				OD	Malawi				Whole Blood	Positive															2.0868											5666389026_I
GSE37250				OD	Malawi				Whole Blood	Positive															2.27237											5667496049_I
GSE37250				OD	Malawi				Whole Blood	Positive															-2.01539											5667496050_I
GSE37250				OD	Malawi				Whole Blood	Positive															-0.761388											5667496051_I
GSE37250				OD	Malawi				Whole Blood	Positive															1.56447											5667496058_I
GSE37250				OD	Malawi				Whole Blood	Positive															3.36458											5667664016_I
GSE37250				OD	Malawi				Whole Blood	Positive															-1.95651											5667664017_I
GSE37250				OD	Malawi				Whole Blood	Positive															-3.67484											5667664030_I
GSE37250				OD	Malawi				Whole Blood	Positive															-1.17113											5667664049_I
GSE37250				OD	Malawi				Whole Blood	Positive															0.938764											5667664050_I
GSE37250				OD	Malawi				Whole Blood	Positive															1.33598											5667664060_I
GSE37250				OD	Malawi				Whole Blood	Positive															2.43391											5685459018_I
GSE37250				OD	Malawi				Whole Blood	Positive															-0.296025											5685459032_I
GSE37250				OD	Malawi				Whole Blood	Positive															0.626305											5685459017_I
GSE37250				OD	Malawi				Whole Blood	Positive															-1.22603											5685459031_I
GSE37250				OD	Malawi				Whole Blood	Positive															0.725332											5668448034_I
GSE37250				OD	Malawi				Whole Blood	Positive															1.52196											5668448049_I
GSE37250				OD	Malawi				Whole Blood	Positive															0.647256											5668448053_I
GSE37250				OD	Malawi				Whole Blood	Positive															-0.0373023											5668448052_I
GSE37250				OD	Malawi				Whole Blood	Positive															0.491135											5685521032_I
GSE37250				OD	Malawi				Whole Blood	Positive															-2.84208											5685521033_I
GSE37250				OD	Malawi				Whole Blood	Positive															-0.445607											5668448025_I
GSE37250				OD	Malawi				Whole Blood	Positive															2.83606											5668448026_I
GSE37250				OD	Malawi				Whole Blood	Positive															2.57001											5668448027_I
GSE37250				OD	Malawi				Whole Blood	Positive															1.35797											5668448030_I
GSE37250				OD	South Africa				Whole Blood	Positive															-2.32857											5483347021_J
GSE37250				OD	South Africa				Whole Blood	Positive															0.58529											5483347032_J
GSE37250				OD	South Africa				Whole Blood	Positive															0.0970333											5483347074_J
GSE37250				OD	South Africa				Whole Blood	Positive															-1.85913											5667496022_J
GSE37250				OD	South Africa				Whole Blood	Positive															-0.467791											5667496023_J
GSE37250				OD	South Africa				Whole Blood	Positive															0.152755											5666389026_J
GSE37250				OD	South Africa				Whole Blood	Positive															-1.82741											5667496049_J
GSE37250				OD	South Africa				Whole Blood	Positive															1.75306											5667496050_J
GSE37250				OD	South Africa				Whole Blood	Positive															0.98075											5667496051_J
GSE37250				OD	South Africa				Whole Blood	Positive															1.10361											5667496058_J
GSE37250				OD	South Africa				Whole Blood	Positive															0.893506											5667664016_J
GSE37250				OD	South Africa				Whole Blood	Positive															-0.902411											5667664017_J
GSE37250				OD	South Africa				Whole Blood	Positive															0.0188395											5667664030_J
GSE37250				OD	South Africa				Whole Blood	Positive															0.454355											5667664049_J
GSE37250				OD	South Africa				Whole Blood	Positive															-0.906356											5667664050_J
GSE37250				OD	South Africa				Whole Blood	Positive															0.287362											5667664060_J
GSE37250				OD	South Africa				Whole Blood	Positive															-1.59762											5685459018_J
GSE37250				OD	South Africa				Whole Blood	Positive															-0.296183											5685459032_J
GSE37250				OD	South Africa				Whole Blood	Positive															-1.54891											5685459017_J
GSE37250				OD	South Africa				Whole Blood	Positive															0.0557085											5685459031_J
GSE37250				OD	South Africa				Whole Blood	Positive															-1.42969											5668448034_J
GSE37250				OD	South Africa				Whole Blood	Positive															-2.92006											5668448049_J
GSE37250				OD	South Africa				Whole Blood	Positive															-1.10918											5668448053_J
GSE37250				OD	South Africa				Whole Blood	Positive															-0.744793											5668448052_J
GSE37250				OD	South Africa				Whole Blood	Positive															-1.42126											5685521032_J
GSE37250				OD	South Africa				Whole Blood	Positive															-2.82513											5685521033_J
GSE37250				OD	South Africa				Whole Blood	Positive															1.91968											5668448025_J
GSE37250				OD	South Africa				Whole Blood	Positive															-0.408654											5668448026_J
GSE37250				OD	South Africa				Whole Blood	Positive															-0.836354											5666389005_L
GSE37250				OD	South Africa				Whole Blood	Positive															1.26562											5668448030_J
GSE37250				OD	South Africa				Whole Blood	Positive															0.0612988											5668448033_J
GSE37250				OD	South Africa				Whole Blood	Positive															0.859926											5685459078_J
GSE37250				OD	South Africa				Whole Blood	Positive															0.0272874											5667664051_J
GSE37250				OD	South Africa				Whole Blood	Positive															-0.845674											5667664047_J
GSE37250				OD	South Africa				Whole Blood	Positive															0.471097											5666389010_J
GSE37250				OD	South Africa				Whole Blood	Positive															-1.17484											5666389011_J
GSE37250				OD	South Africa				Whole Blood	Positive															-1.48854											5666389022_J
GSE37250				OD	South Africa				Whole Blood	Positive															1.40034											5667664008_J
GSE37250				OD	South Africa				Whole Blood	Positive															-0.277395											5667664013_J
GSE37250				OD	South Africa				Whole Blood	Positive															-0.544572											5667664015_J
GSE37250				OD	South Africa				Whole Blood	Positive															0.99127											5667664022_J
GSE37250				OD	South Africa				Whole Blood	Positive															-0.263445											5667664028_J
GSE37250				OD	South Africa				Whole Blood	Positive															-1.31585											5667664032_J
GSE37250				OD	South Africa				Whole Blood	Positive															0.919869											5667664033_J
GSE37250				OD	South Africa				Whole Blood	Positive															-0.666632											5667664040_J
GSE37250				OD	South Africa				Whole Blood	Positive															0.838531											5667664043_J
GSE37250				OD	South Africa				Whole Blood	Positive															-0.000652714											5668448031_J
GSE37250				OD	South Africa				Whole Blood	Positive															-3.18254											5685459033_J
GSE37250				OD	South Africa				Whole Blood	Positive															1.91599											5685459039_J
GSE37250				OD	South Africa				Whole Blood	Positive															-0.236264											5667664018_J
GSE37250				OD	South Africa				Whole Blood	Positive															-0.335207											5666389025_J
GSE37250				OD	South Africa				Whole Blood	Positive															-0.675039											5668448029_J
GSE37250				OD	South Africa				Whole Blood	Positive															0.147942											5666389030_J
GSE37250				OD	South Africa				Whole Blood	Positive															1.02163											5668448032_J
GSE37250				OD	South Africa				Whole Blood	Positive															0.619715											5667664059_J
GSE37250				OD	South Africa				Whole Blood	Positive															0.02994											5685459006_J
GSE37250				OD	South Africa				Whole Blood	Positive															0.563283											5685459038_J
GSE37250				OD	South Africa				Whole Blood	Positive															0.487382											5668448033_I
GSE37250				OD	South Africa				Whole Blood	Positive															0.994954											5685459014_I
GSE37250				OD	South Africa				Whole Blood	Positive															0.412908											5685459078_I
GSE37250				OD	South Africa				Whole Blood	Positive															1.2603											5667664051_I
GSE37250				OD	South Africa				Whole Blood	Positive															-0.53958											5667664047_I
GSE37250				OD	Malawi				Whole Blood	Negative															-0.232016											5483347021_K
GSE37250				OD	Malawi				Whole Blood	Negative															-0.438919											5483347032_K
GSE37250				OD	Malawi				Whole Blood	Negative															0.894544											5483347074_K
GSE37250				OD	Malawi				Whole Blood	Negative															0.913348											5667496022_K
GSE37250				OD	Malawi				Whole Blood	Negative															-0.881694											5667496023_K
GSE37250				OD	Malawi				Whole Blood	Negative															-0.901832											5666389026_K
GSE37250				OD	Malawi				Whole Blood	Negative															0.626136											5667496049_K
GSE37250				OD	Malawi				Whole Blood	Negative															-0.498453											5667496050_K
GSE37250				OD	Malawi				Whole Blood	Negative															1.11674											5667496051_K
GSE37250				OD	Malawi				Whole Blood	Negative															1.37292											5667496058_K
GSE37250				OD	Malawi				Whole Blood	Negative															0.226971											5667664016_K
GSE37250				OD	Malawi				Whole Blood	Negative															-0.646462											5667664017_K
GSE37250				OD	Malawi				Whole Blood	Negative															-1.86427											5667664049_K
GSE37250				OD	Malawi				Whole Blood	Negative															0.228559											5667664050_K
GSE37250				OD	Malawi				Whole Blood	Negative															-0.185438											5667664060_K
GSE37250				OD	Malawi				Whole Blood	Negative															-0.384899											5685459018_K
GSE37250				OD	Malawi				Whole Blood	Negative															-1.56078											5685459032_K
GSE37250				OD	Malawi				Whole Blood	Negative															0.977537											5685459017_K
GSE37250				OD	Malawi				Whole Blood	Negative															0.394828											5685459031_K
GSE37250				OD	Malawi				Whole Blood	Negative															0.560551											5668448034_K
GSE37250				OD	Malawi				Whole Blood	Negative															1.72349											5668448049_K
GSE37250				OD	Malawi				Whole Blood	Negative															0.465864											5668448053_K
GSE37250				OD	Malawi				Whole Blood	Negative															1.5644											5668448052_K
GSE37250				OD	Malawi				Whole Blood	Negative															2.28684											5685521032_K
GSE37250				OD	Malawi				Whole Blood	Negative															-0.38619											5685521033_K
GSE37250				OD	Malawi				Whole Blood	Negative															0.607415											5668448025_K
GSE37250				OD	Malawi				Whole Blood	Negative															1.53878											5668448026_K
GSE37250				OD	Malawi				Whole Blood	Negative															0.57517											5668448027_K
GSE37250				OD	Malawi				Whole Blood	Negative															-0.258648											5668448030_K
GSE37250				OD	Malawi				Whole Blood	Negative															0.0459887											5668448033_K
GSE37250				OD	Malawi				Whole Blood	Negative															0.715807											5685459014_K
GSE37250				OD	Malawi				Whole Blood	Negative															0.0849179											5685459078_K
GSE37250				OD	Malawi				Whole Blood	Negative															0.715596											5667664051_K
GSE37250				OD	Malawi				Whole Blood	Negative															-0.191034											5667664047_K
GSE37250				OD	South Africa				Whole Blood	Negative															-0.0809727											5483347021_L
GSE37250				OD	South Africa				Whole Blood	Negative															0.346246											5483347032_L
GSE37250				OD	South Africa				Whole Blood	Negative															0.00618818											5483347074_L
GSE37250				OD	South Africa				Whole Blood	Negative															0.42992											5667496022_L
GSE37250				OD	South Africa				Whole Blood	Negative															2.18839											5667496023_L
GSE37250				OD	South Africa				Whole Blood	Negative															0.422651											5666389026_L
GSE37250				OD	South Africa				Whole Blood	Negative															-0.10029											5667496049_L
GSE37250				OD	South Africa				Whole Blood	Negative															0.534712											5667496050_L
GSE37250				OD	South Africa				Whole Blood	Negative															-0.474902											5667496051_L
GSE37250				OD	South Africa				Whole Blood	Negative															1.07461											5667496058_L
GSE37250				OD	South Africa				Whole Blood	Negative															1.72208											5667664016_L
GSE37250				OD	South Africa				Whole Blood	Negative															2.00904											5667664017_L
GSE37250				OD	South Africa				Whole Blood	Negative															-1.67396											5667664030_L
GSE37250				OD	South Africa				Whole Blood	Negative															-0.048355											5667664049_L
GSE37250				OD	South Africa				Whole Blood	Negative															-0.524491											5667664050_L
GSE37250				OD	South Africa				Whole Blood	Negative															0.025339											5667664060_L
GSE37250				OD	South Africa				Whole Blood	Negative															0.741009											5685459018_L
GSE37250				OD	South Africa				Whole Blood	Negative															0.664343											5685459032_L
GSE37250				OD	South Africa				Whole Blood	Negative															0.640627											5685459017_L
GSE37250				OD	South Africa				Whole Blood	Negative															-0.751789											5685459031_L
GSE37250				OD	South Africa				Whole Blood	Negative															-0.232857											5668448034_L
GSE37250				OD	South Africa				Whole Blood	Negative															-0.563607											5668448049_L
GSE37250				OD	South Africa				Whole Blood	Negative															0.250516											5668448053_L
GSE37250				OD	South Africa				Whole Blood	Negative															1.72451											5668448052_L
GSE37250				OD	South Africa				Whole Blood	Negative															2.15956											5685521032_L
GSE37250				OD	South Africa				Whole Blood	Negative															0.897247											5685521033_L
GSE37250				OD	South Africa				Whole Blood	Negative															-0.359574											5668448025_L
GSE37250				OD	South Africa				Whole Blood	Negative															0.43779											5668448026_L
GSE37250				OD	South Africa				Whole Blood	Negative															-0.0303041											5668448027_L
GSE37250				OD	South Africa				Whole Blood	Negative															0.551377											5668448030_L
GSE37250				OD	South Africa				Whole Blood	Negative															-0.057221											5668448033_L
GSE37250				OD	South Africa				Whole Blood	Negative															0.1162											5685459014_L
GSE37250				OD	South Africa				Whole Blood	Negative															0.193458											5685459078_L
GSE37250				OD	South Africa				Whole Blood	Negative															0.111477											5667664051_L
GSE37250				OD	South Africa				Whole Blood	Negative															0.736759											5667664047_L
GSE37250				OD	South Africa				Whole Blood	Negative															-0.0495559											5666389010_L
GSE37250				OD	South Africa				Whole Blood	Negative															0.0189557											5666389011_L
GSE37250				OD	South Africa				Whole Blood	Negative															-0.234766											5666389022_L
GSE37250				OD	South Africa				Whole Blood	Negative															-0.207782											5667664008_L
GSE37250				OD	South Africa				Whole Blood	Negative															-0.821705											5667664013_L
GSE37250				OD	South Africa				Whole Blood	Negative															0.630598											5667664015_L
GSE37250				OD	South Africa				Whole Blood	Negative															1.51482											5667664022_L
GSE37250				OD	South Africa				Whole Blood	Negative															0.453218											5667664028_L
GSE37250				OD	South Africa				Whole Blood	Negative															1.03804											5666389005_B
GSE37250				OD	South Africa				Whole Blood	Negative															0.927128											5667664032_L
GSE37250				OD	South Africa				Whole Blood	Negative															1.15373											5667664033_L
GSE37250				OD	South Africa				Whole Blood	Negative															1.00362											5667664040_L
GSE37250				OD	South Africa				Whole Blood	Negative															-0.0325507											5667664043_L
GSE37250				OD	South Africa				Whole Blood	Negative															1.94801											5668448031_L
GSE39939				PTB	Kenya				Whole Blood	Positive			Negative												1.50033											6116725094_J	culture confirmed
GSE39939				PTB	Kenya				Whole Blood	Positive			Negative												1.43942											6249691110_K	culture confirmed
GSE39939				PTB	Kenya				Whole Blood	Positive			Negative												0.766716											6249691138_L	culture confirmed
GSE39939				PTB	Kenya				Whole Blood	Positive			Negative												2.40497											6235791080_I	culture confirmed
GSE39939				PTB	Kenya				Whole Blood	Positive			Negative												0.512769											6247215048_J	culture confirmed
GSE39939				PTB	Kenya				Whole Blood	Positive			Negative												1.84454											6247215080_K	culture confirmed
GSE39939				PTB	Kenya				Whole Blood	Positive			Negative												0.623925											6247215081_I	culture confirmed
GSE39939				PTB	Kenya				Whole Blood	Positive			Negative												1.97877											6247215074_L	culture confirmed
GSE39939				PTB	Kenya				Whole Blood	Positive			Negative												0.340308											6247215024_J	culture confirmed
GSE39939				PTB	Kenya				Whole Blood	Positive			Negative												1.19699											6247215037_K	culture confirmed
GSE39939				OD	Kenya				Whole Blood	Negative			Negative												0.143802											6235821011_G
GSE39939				OD	Kenya				Whole Blood	Negative			Negative												-0.195858											6116725136_J
GSE39939				OD	Kenya				Whole Blood	Negative			Negative												-0.783256											6235821011_K
GSE39939				OD	Kenya				Whole Blood	Negative			Negative												-0.807107											6247215025_L
GSE39939				OD	Kenya				Whole Blood	Negative			Negative												-0.736619											6249691158_I
GSE39939				OD	Kenya				Whole Blood	Negative			Negative												0.029803											6247223002_I
GSE39939				OD	Kenya				Whole Blood	Negative			Negative												0.0448035											6247223003_L
GSE39939				OD	Kenya				Whole Blood	Negative			Negative												1.56618											6116725094_I
GSE39939				OD	Kenya				Whole Blood	Negative			Negative												-0.0704173											6249691110_L
GSE39939				OD	Kenya				Whole Blood	Negative			Negative												-2.78191											6142077120_I
GSE39939				OD	Kenya				Whole Blood	Negative			Negative												-0.751973											6142077067_K
GSE39939				OD	Kenya				Whole Blood	Negative			Negative												-1.29259											6142077067_J
GSE39939				OD	Kenya				Whole Blood	Negative			Negative												-0.301159											6142077067_L
GSE39939				OD	Kenya				Whole Blood	Negative			Negative												1.45527											6142077060_L
GSE39939				OD	Kenya				Whole Blood	Negative			Negative												-0.942335											6247215088_L
GSE39939				OD	Kenya				Whole Blood	Negative			Negative												-1.82008											6247215098_I
GSE39939				OD	Kenya				Whole Blood	Negative			Negative												-0.819913											6249691145_L
GSE39939				OD	Kenya				Whole Blood	Negative			Negative												1.98156											6249691157_K
GSE39939				OD	Kenya				Whole Blood	Negative			Negative												-2.53675											6249691157_L
GSE39939				OD	Kenya				Whole Blood	Negative			Negative												0.149401											6247223021_K
GSE39939				OD	Kenya				Whole Blood	Negative			Negative												-0.666751											6249691168_J
GSE39939				OD	Kenya				Whole Blood	Negative			Negative												-0.0311119											6247223027_I
GSE39939				OD	Kenya				Whole Blood	Negative			Negative												0.347122											6247215024_K
GSE39939				OD	Kenya				Whole Blood	Negative			Negative												-0.889512											6249691168_L
GSE39939				OD	Kenya				Whole Blood	Negative			Negative												0.65927											6249691168_I
GSE39939				OD	Kenya				Whole Blood	Negative			Negative												0.28957											6247215081_J
GSE39939				OD	Kenya				Whole Blood	Negative			Negative												2.23294											6247215032_I
GSE39939				OD	Kenya				Whole Blood	Negative			Negative												-0.0160222											6247215059_K
GSE39939				OD	Kenya				Whole Blood	Negative			Negative												-1.00366											6247223009_K
GSE39939				PTB	Kenya				Whole Blood	Negative			Negative												0.520336											6116725099_K	culture confirmed
GSE39939				PTB	Kenya				Whole Blood	Negative			Negative												1.38702											6116725099_L	culture confirmed
GSE39939				PTB	Kenya				Whole Blood	Negative			Negative												0.52715											6116725136_I	culture confirmed
GSE39939				PTB	Kenya				Whole Blood	Negative			Negative												1.72229											6116725136_K	culture confirmed
GSE39939				PTB	Kenya				Whole Blood	Negative			Negative												1.56873											6247215098_L	culture confirmed
GSE39939				PTB	Kenya				Whole Blood	Negative			Negative												1.63562											6235791080_L	culture confirmed
GSE39939				PTB	Kenya				Whole Blood	Negative			Negative												0.817097											6247223021_L	culture confirmed
GSE39939				PTB	Kenya				Whole Blood	Negative			Negative												0.765118											6247215080_I	culture confirmed
GSE39939				PTB	Kenya				Whole Blood	Negative			Negative												1.11239											6247223027_L	culture confirmed
GSE39939				PTB	Kenya				Whole Blood	Negative			Negative												1.03303											6249691158_L	culture confirmed
GSE39939				PTB	Kenya				Whole Blood	Negative			Negative												1.25931											6247215032_L	culture confirmed
GSE39939				PTB	Kenya				Whole Blood	Negative			Negative												2.29418											6247215045_J	culture confirmed
GSE39939				PTB	Kenya				Whole Blood	Negative			Negative												0.628938											6247215037_L	culture confirmed
GSE39939				PTB	Kenya				Whole Blood	Negative			Negative												-0.356745											6249691126_I	culture confirmed
GSE39939				PTB	Kenya				Whole Blood	Negative			Negative												1.58427											6247215074_I	culture confirmed
GSE39939				PTB	Kenya				Whole Blood	Negative			Negative												1.13581											6247215074_J	culture confirmed
GSE39939				PTB	Kenya				Whole Blood	Negative			Negative												0.747889											6247223022_F	culture confirmed
GSE39939				PTB	Kenya				Whole Blood	Negative			Negative												-0.747551											6247215024_G	culture confirmed
GSE39939				PTB	Kenya				Whole Blood	Negative			Negative												-0.00059748											6235821011_E	culture confirmed
GSE39939				PTB	Kenya				Whole Blood	Negative			Negative												0.575131											6249691157_I	culture confirmed
GSE39939				PTB	Kenya				Whole Blood	Negative			Negative												-0.0471274											6235821011_F	culture confirmed
GSE39939				PTB	Kenya				Whole Blood	Negative			Negative												0.725902											6247223027_J	culture confirmed
GSE39939				PTB	Kenya				Whole Blood	Negative			Negative												-0.631583											6249691126_K	culture confirmed
GSE39939				PTB	Kenya				Whole Blood	Negative			Negative												0.278252											6247223022_H	culture confirmed
GSE39939				PTB	Kenya				Whole Blood	Negative			Negative												0.559845											6235821011_D	culture confirmed
GSE39939				OD	Kenya				Whole Blood	Positive			Negative												0.585831											6116725118_L
GSE39939				OD	Kenya				Whole Blood	Positive			Negative												-0.542652											6247223002_K
GSE39939				OD	Kenya				Whole Blood	Positive			Negative												0.333241											6247215025_J
GSE39939				OD	Kenya				Whole Blood	Positive			Negative												1.27459											6247215088_J
GSE39939				OD	Kenya				Whole Blood	Positive			Negative												-1.18986											6235791060_K
GSE39939				OD	Kenya				Whole Blood	Positive			Negative												-1.83477											6247215005_B
GSE39939				OD	Kenya				Whole Blood	Positive			Negative												-0.182315											6247215005_C
GSE39939				OD	Kenya				Whole Blood	Positive			Negative												0.698836											6249691138_J
GSE39939				OD	Kenya				Whole Blood	Positive			Negative												-0.456989											6235791080_J
GSE39939				OD	Kenya				Whole Blood	Positive			Negative												1.35536											6247215057_J
GSE39939				OD	Kenya				Whole Blood	Positive			Negative												0.426467											6249691147_L
GSE39939				OD	Kenya				Whole Blood	Positive			Negative												-0.0911208											6247215048_L
GSE39939				OD	Kenya				Whole Blood	Positive			Negative												-0.961479											6142077067_I
GSE39939				OD	Kenya				Whole Blood	Positive			Negative												-1.1678											6247215045_L
GSE39939				OD	Kenya				Whole Blood	Positive			Negative												1.89566											6247215088_I
GSE39939				OD	Kenya				Whole Blood	Positive			Negative												-2.16862											6247215098_K
GSE39939				OD	Kenya				Whole Blood	Positive			Negative												0.620572											6247223014_L
GSE39939				OD	Kenya				Whole Blood	Positive			Negative												-0.603482											6235821011_H
GSE39939				OD	Kenya				Whole Blood	Positive			Negative												0.52887											6247223027_K
GSE39939				OD	Kenya				Whole Blood	Positive			Negative												0.739065											6247215024_I
GSE39939				OD	Kenya				Whole Blood	Positive			Negative												-0.434995											6247223023_K
GSE39939				OD	Kenya				Whole Blood	Positive			Negative												0.0263851											6247223023_L
GSE39939				OD	Kenya				Whole Blood	Positive			Negative												-1.10029											6235821011_I
GSE39939				OD	Kenya				Whole Blood	Positive			Negative												-0.489243											6247215045_K
GSE39939				OD	Kenya				Whole Blood	Positive			Negative												-1.30252											6247215037_I
GSE39939				OD	Kenya				Whole Blood	Positive			Negative												-0.112826											6249691126_J
GSE39939				LTBI	Kenya				Whole Blood	Negative			Negative												-0.726995											6249691164_I
GSE39939				LTBI	Kenya				Whole Blood	Negative			Negative												0.0105356											6249691145_I
GSE39939				LTBI	Kenya				Whole Blood	Negative			Negative												-0.427229											6249691168_K
GSE39939				LTBI	Kenya				Whole Blood	Negative			Negative												0.0974396											6249691157_J
GSE39939				LTBI	Kenya				Whole Blood	Negative			Negative												-0.02521											6247223023_I
GSE39939				LTBI	Kenya				Whole Blood	Negative			Negative												0.337218											6249691156_I
GSE39939				LTBI	Kenya				Whole Blood	Negative			Negative												-0.568294											6249691156_J
GSE39939				LTBI	Kenya				Whole Blood	Negative			Negative												-0.357446											6249691156_K
GSE39939				LTBI	Kenya				Whole Blood	Negative			Negative												-1.10482											6247215081_K
GSE39939				LTBI	Kenya				Whole Blood	Negative			Negative												0.496363											6247215081_L
GSE39939				LTBI	Kenya				Whole Blood	Negative			Negative												-0.567261											6247215059_I
GSE39939				LTBI	Kenya				Whole Blood	Negative			Negative												-0.113777											6247215008_J
GSE39939				LTBI	Kenya				Whole Blood	Negative			Negative												-0.38934											6247215008_K
GSE39939				LTBI	Kenya				Whole Blood	Negative			Negative												-0.659984											6249691126_L
GSE39939				PTB	Kenya				Whole Blood	Positive			Negative												0.0602897											6116725094_L	culture negative
GSE39939				PTB	Kenya				Whole Blood	Positive			Negative												-1.3898											6116725094_K	culture negative
GSE39939				PTB	Kenya				Whole Blood	Negative			Negative												0.40104											6116725099_J	culture negative
GSE39939				PTB	Kenya				Whole Blood	Negative			Negative												-0.924605											6116725099_I	culture negative
GSE39939				PTB	Kenya				Whole Blood	Positive			Negative												-0.905957											6247223009_F	culture negative
GSE39939				PTB	Kenya				Whole Blood	Negative			Negative												-0.849181											6116725118_K	culture negative
GSE39939				PTB	Kenya				Whole Blood	Positive			Negative												-0.683083											6116725136_L	culture negative
GSE39939				PTB	Kenya				Whole Blood	Positive			Negative												0.164242											6249691158_J	culture negative
GSE39939				PTB	Kenya				Whole Blood	Negative			Negative												0.340442											6247215025_K	culture negative
GSE39939				PTB	Kenya				Whole Blood	Negative			Negative												-1.61335											6247223003_J	culture negative
GSE39939				PTB	Kenya				Whole Blood	Positive			Negative												-0.303368											6247223003_K	culture negative
GSE39939				PTB	Kenya				Whole Blood	Negative			Negative												-0.1765											6235791060_J	culture negative
GSE39939				PTB	Kenya				Whole Blood	Negative			Negative												-0.917596											6249691164_J	culture negative
GSE39939				PTB	Kenya				Whole Blood	Negative			Negative												-2.00755											6249691138_I	culture negative
GSE39939				PTB	Kenya				Whole Blood	Negative			Negative												-0.0478178											6247215057_I	culture negative
GSE39939				PTB	Kenya				Whole Blood	Negative			Negative												0.484941											6247215048_I	culture negative
GSE39939				PTB	Kenya				Whole Blood	Negative			Negative												-0.103822											6247215057_L	culture negative
GSE39939				PTB	Kenya				Whole Blood	Positive			Negative												-0.578736											6247215057_K	culture negative
GSE39939				PTB	Kenya				Whole Blood	Positive			Negative												-0.41885											6249691147_J	culture negative
GSE39939				PTB	Kenya				Whole Blood	Positive			Negative												-0.50675											6247215048_K	culture negative
GSE39939				PTB	Kenya				Whole Blood	Positive			Negative												1.65862											6142077055_J	culture negative
GSE39939				PTB	Kenya				Whole Blood	Positive			Negative												-0.64944											6142077060_I	culture negative
GSE39939				PTB	Kenya				Whole Blood	Negative			Negative												-0.727408											6249691145_J	culture negative
GSE39939				PTB	Kenya				Whole Blood	Negative			Negative												-0.581995											6249691138_K	culture negative
GSE39939				PTB	Kenya				Whole Blood	Positive			Negative												-0.568331											6235791080_K	culture negative
GSE39939				PTB	Kenya				Whole Blood	Positive			Negative												1.11275											6142077055_K	culture negative
GSE39939				PTB	Kenya				Whole Blood	Negative			Negative												0.740478											6247223021_J	culture negative
GSE39939				PTB	Kenya				Whole Blood	Positive			Negative												0.129576											6142077120_K	culture negative
GSE39939				PTB	Kenya				Whole Blood	Negative			Negative												-0.140959											6247215080_L	culture negative
GSE39939				PTB	Kenya				Whole Blood	Negative			Negative												0.835369											6142077060_J	culture negative
GSE39939				PTB	Kenya				Whole Blood	Positive			Negative												-0.997118											6247215080_J	culture negative
GSE39939				PTB	Kenya				Whole Blood	Negative			Negative												0.0470561											6247215098_J	culture negative
GSE39939				PTB	Kenya				Whole Blood	Negative			Negative												-1.3478											6142077060_K	culture negative
GSE39939				PTB	Kenya				Whole Blood	Negative			Negative												-0.398674											6247223014_K	culture negative
GSE39939				PTB	Kenya				Whole Blood	Negative			Negative												-0.0200944											6247223014_I	culture negative
GSE39939				PTB	Kenya				Whole Blood	Positive			Negative												0.098758											6247215005_D	culture negative
GSE39939				PTB	Kenya				Whole Blood	Negative			Negative												0.338786											6247223023_J	culture negative
GSE39939				PTB	Kenya				Whole Blood	Negative			Negative												0.496844											6247215024_H	culture negative
GSE39939				PTB	Kenya				Whole Blood	Negative			Negative												-1.84346											6247223009_G	culture negative
GSE39939				PTB	Kenya				Whole Blood	Negative			Negative												0.879568											6249691156_L	culture negative
GSE39939				PTB	Kenya				Whole Blood	Negative			Negative												-0.704835											6247215008_L	culture negative
GSE39939				PTB	Kenya				Whole Blood	Negative			Negative												0.556593											6247215074_K	culture negative
GSE39939				PTB	Kenya				Whole Blood	Negative			Negative												0.361852											6247215024_L	culture negative
GSE39939				PTB	Kenya				Whole Blood	Positive			Negative												-0.134021											6247223009_H	culture negative
GSE39939				OD	Kenya				Whole Blood	Negative			Negative												0.640822											6235791060_L	IGRA +
GSE39939				OD	Kenya				Whole Blood	Negative			Negative												0.140555											6249691164_L	IGRA +
GSE39939				OD	Kenya				Whole Blood	Negative			Negative												-1.5585											6142077120_L	IGRA +
GSE39939				OD	Kenya				Whole Blood	Negative			Negative												-0.708206											6142077055_I	IGRA +
GSE39939				OD	Kenya				Whole Blood	Negative			Negative												-0.240399											6235821011_J	IGRA +
GSE39939				OD	Kenya				Whole Blood	Negative			Negative												-0.601399											6247215088_K	IGRA +
GSE39939				OD	Kenya				Whole Blood	Negative			Negative												-2.43366											6249691145_K	IGRA +
GSE39939				OD	Kenya				Whole Blood	Positive			Negative												0.0425267											6235821011_L	IGRA +
GSE39939				OD	Kenya				Whole Blood	Negative			Negative												-0.451113											6247215059_L	IGRA +
GSE39940				PTB	Malawi				Whole Blood	Negative			Negative												-0.0565839											6247223022_I
GSE39940				PTB	Malawi				Whole Blood	Negative			Negative												0.481462											6142077120_G
GSE39940				PTB	Malawi				Whole Blood	Negative			Negative												0.0752165											6142077120_H
GSE39940				PTB	Malawi				Whole Blood	Negative			Negative												1.74574											6142077067_E
GSE39940				PTB	Malawi				Whole Blood	Negative			Negative												2.00408											6142077067_F
GSE39940				PTB	Malawi				Whole Blood	Negative			Negative												-1.41854											6142077067_G
GSE39940				PTB	Malawi				Whole Blood	Negative			Negative												-0.886587											6142077067_H
GSE39940				PTB	Malawi				Whole Blood	Negative			Negative												0.758757											6247223021_E
GSE39940				PTB	Malawi				Whole Blood	Negative			Negative												1.17514											6247223021_F
GSE39940				PTB	Malawi				Whole Blood	Negative			Negative												-0.423926											6247223021_G
GSE39940				PTB	Malawi				Whole Blood	Negative			Negative												1.18541											6247223021_H
GSE39940				PTB	Malawi				Whole Blood	Negative			Negative												-0.941076											6247215080_E
GSE39940				PTB	Malawi				Whole Blood	Negative			Negative												0.674607											6247215080_F
GSE39940				PTB	Malawi				Whole Blood	Negative			Negative												1.61397											6247215080_H
GSE39940				PTB	Malawi				Whole Blood	Negative			Negative												-1.09821											6142077055_E
GSE39940				PTB	Malawi				Whole Blood	Negative			Negative												-0.623889											6142077055_F
GSE39940				PTB	Malawi				Whole Blood	Negative			Negative												0.389966											6142077055_G
GSE39940				PTB	Malawi				Whole Blood	Negative			Negative												0.342046											6142077055_H
GSE39940				PTB	Malawi				Whole Blood	Negative			Negative												1.40956											6142077060_E
GSE39940				PTB	Malawi				Whole Blood	Negative			Negative												0.928127											6142077060_F
GSE39940				PTB	South Africa				Whole Blood	Negative			Negative												-0.765653											6247223002_A
GSE39940				PTB	South Africa				Whole Blood	Negative			Negative												0.338375											6247223002_B
GSE39940				PTB	South Africa				Whole Blood	Negative			Negative												1.41786											6247223002_C
GSE39940				PTB	South Africa				Whole Blood	Negative			Negative												-0.421755											6247223002_D
GSE39940				PTB	South Africa				Whole Blood	Negative			Negative												-1.14704											6247223003_A
GSE39940				PTB	South Africa				Whole Blood	Negative			Negative												1.33214											6247223003_C
GSE39940				PTB	South Africa				Whole Blood	Negative			Negative												-0.929196											6247223003_D
GSE39940				PTB	South Africa				Whole Blood	Negative			Negative												-0.185079											6116725094_A
GSE39940				PTB	South Africa				Whole Blood	Negative			Negative												0.275971											6116725094_B
GSE39940				PTB	South Africa				Whole Blood	Negative			Negative												1.67278											6116725094_C
GSE39940				PTB	South Africa				Whole Blood	Negative			Negative												0.315225											6116725094_D
GSE39940				PTB	South Africa				Whole Blood	Negative			Negative												0.561955											6116725099_A
GSE39940				PTB	South Africa				Whole Blood	Negative			Negative												-0.159006											6116725099_B
GSE39940				PTB	South Africa				Whole Blood	Negative			Negative												1.40864											6116725099_C
GSE39940				PTB	South Africa				Whole Blood	Negative			Negative												1.49285											6116725099_D
GSE39940				PTB	South Africa				Whole Blood	Negative			Negative												0.131744											6116725118_A
GSE39940				PTB	South Africa				Whole Blood	Negative			Negative												-0.0520637											6116725118_B
GSE39940				PTB	South Africa				Whole Blood	Negative			Negative												0.976707											6116725118_D
GSE39940				PTB	South Africa				Whole Blood	Negative			Negative												-1.29123											6116725118_C
GSE39940				PTB	South Africa				Whole Blood	Negative			Negative												0.587703											6116725136_A
GSE39940				PTB	South Africa				Whole Blood	Negative			Negative												2.40909											6116725136_B
GSE39940				PTB	South Africa				Whole Blood	Negative			Negative												0.45663											6116725136_C
GSE39940				PTB	South Africa				Whole Blood	Negative			Negative												-0.109254											6116725136_D
GSE39940				PTB	South Africa				Whole Blood	Negative			Negative												0.0997756											6247215025_A
GSE39940				PTB	South Africa				Whole Blood	Negative			Negative												1.20869											6247215025_B
GSE39940				PTB	South Africa				Whole Blood	Negative			Negative												1.3505											6247215025_C
GSE39940				PTB	South Africa				Whole Blood	Negative			Negative												1.13967											6247215025_D
GSE39940				PTB	South Africa				Whole Blood	Negative			Negative												0.870887											6249691158_A
GSE39940				PTB	South Africa				Whole Blood	Negative			Negative												1.16475											6249691158_B
GSE39940				PTB	South Africa				Whole Blood	Negative			Negative												-1.67698											6249691158_C
GSE39940				PTB	South Africa				Whole Blood	Negative			Negative												-0.336352											6249691158_D
GSE39940				PTB	South Africa				Whole Blood	Negative			Negative												1.90458											6235791060_A
GSE39940				PTB	South Africa				Whole Blood	Negative			Negative												0.875278											6235791060_B
GSE39940				PTB	South Africa				Whole Blood	Negative			Negative												0.202866											6235791060_C
GSE39940				PTB	South Africa				Whole Blood	Negative			Negative												0.45638											6235791060_D
GSE39940				PTB	South Africa				Whole Blood	Negative			Negative												0.415057											6249691164_A
GSE39940				PTB	South Africa				Whole Blood	Negative			Negative												0.601824											6249691164_B
GSE39940				PTB	South Africa				Whole Blood	Negative			Negative												1.51308											6247223003_B
GSE39940				PTB	South Africa				Whole Blood	Negative			Negative												-0.641787											6249691164_C
GSE39940				PTB	South Africa				Whole Blood	Negative			Negative												0.657035											6249691164_D
GSE39940				PTB	South Africa				Whole Blood	Negative			Negative												0.174735											6249691110_A
GSE39940				PTB	South Africa				Whole Blood	Negative			Negative												1.37911											6249691110_B
GSE39940				PTB	South Africa				Whole Blood	Negative			Negative												-0.755954											6249691110_C
GSE39940				PTB	South Africa				Whole Blood	Negative			Negative												0.515703											6249691110_D
GSE39940				PTB	South Africa				Whole Blood	Negative			Negative												0.732455											6249691138_A
GSE39940				PTB	South Africa				Whole Blood	Negative			Negative												-0.639762											6249691138_B
GSE39940				PTB	South Africa				Whole Blood	Negative			Negative												0.0206637											6249691138_C
GSE39940				PTB	South Africa				Whole Blood	Negative			Negative												-1.41976											6249691138_D
GSE39940				PTB	South Africa				Whole Blood	Negative			Negative												-0.188182											6235791080_A
GSE39940				PTB	South Africa				Whole Blood	Negative			Negative												0.436245											6235791080_B
GSE39940				PTB	Malawi				Whole Blood	Positive			Negative												-1.59468											6247223002_E
GSE39940				PTB	Malawi				Whole Blood	Positive			Negative												-0.383225											6247223002_F
GSE39940				PTB	Malawi				Whole Blood	Positive			Negative												0.791277											6247223002_G
GSE39940				PTB	Malawi				Whole Blood	Positive			Negative												-0.397099											6247223002_H
GSE39940				PTB	Malawi				Whole Blood	Positive			Negative												0.427227											6247223003_E
GSE39940				PTB	Malawi				Whole Blood	Positive			Negative												-0.572143											6247223003_F
GSE39940				PTB	Malawi				Whole Blood	Positive			Negative												-0.48577											6247223003_G
GSE39940				PTB	Malawi				Whole Blood	Positive			Negative												0.0553692											6247223003_H
GSE39940				PTB	Malawi				Whole Blood	Positive			Negative												1.11826											6116725094_E
GSE39940				PTB	Malawi				Whole Blood	Positive			Negative												1.33592											6116725094_F
GSE39940				PTB	Malawi				Whole Blood	Positive			Negative												1.612											6116725094_G
GSE39940				PTB	Malawi				Whole Blood	Positive			Negative												0.652066											6247223009_D
GSE39940				PTB	Malawi				Whole Blood	Positive			Negative												-0.0519801											6116725094_H
GSE39940				PTB	Malawi				Whole Blood	Positive			Negative												0.827158											6116725099_E
GSE39940				PTB	Malawi				Whole Blood	Positive			Negative												-1.60728											6116725099_F
GSE39940				PTB	Malawi				Whole Blood	Positive			Negative												-1.22214											6116725099_G
GSE39940				PTB	Malawi				Whole Blood	Positive			Negative												0.36599											6116725099_H
GSE39940				PTB	Malawi				Whole Blood	Positive			Negative												-0.228756											6247223009_E
GSE39940				PTB	South Africa				Whole Blood	Positive			Negative												0.642971											6235791080_C
GSE39940				PTB	South Africa				Whole Blood	Positive			Negative												1.23314											6235791080_D
GSE39940				PTB	South Africa				Whole Blood	Positive			Negative												0.445521											6249691147_A
GSE39940				PTB	South Africa				Whole Blood	Positive			Negative												-0.493407											6249691147_B
GSE39940				PTB	South Africa				Whole Blood	Positive			Negative												0.739923											6249691147_C
GSE39940				PTB	South Africa				Whole Blood	Positive			Negative												0.105858											6249691147_D
GSE39940				PTB	South Africa				Whole Blood	Positive			Negative												-0.263616											6247215057_A
GSE39940				PTB	South Africa				Whole Blood	Positive			Negative												0.715202											6247215057_B
GSE39940				PTB	South Africa				Whole Blood	Positive			Negative												0.372526											6247215057_C
GSE39940				PTB	South Africa				Whole Blood	Positive			Negative												1.55014											6247215057_D
GSE39940				PTB	South Africa				Whole Blood	Positive			Negative												0.0296735											6247215048_A
GSE39940				PTB	South Africa				Whole Blood	Positive			Negative												0.510991											6247215048_B
GSE39940				PTB	South Africa				Whole Blood	Positive			Negative												0.985587											6247215048_C
GSE39940				PTB	South Africa				Whole Blood	Positive			Negative												0.804228											6247215048_D
GSE39940				PTB	South Africa				Whole Blood	Positive			Negative												0.753186											6142077120_A
GSE39940				PTB	South Africa				Whole Blood	Positive			Negative												2.44987											6142077120_B
GSE39940				PTB	South Africa				Whole Blood	Positive			Negative												0.904761											6142077120_C
GSE39940				PTB	South Africa				Whole Blood	Positive			Negative												-1.03437											6142077120_D
GSE39940				PTB	South Africa				Whole Blood	Positive			Negative												-0.327201											6142077067_A
GSE39940				PTB	South Africa				Whole Blood	Positive			Negative												-0.0326795											6142077067_B
GSE39940				PTB	South Africa				Whole Blood	Positive			Negative												1.29742											6142077067_C
GSE39940				PTB	South Africa				Whole Blood	Positive			Negative												0.734102											6247223021_A
GSE39940				PTB	South Africa				Whole Blood	Positive			Negative												0.213191											6142077067_D
GSE39940				LTBI	Malawi				Whole Blood	Negative			Negative												-0.97186											6247215081_F
GSE39940				LTBI	Malawi				Whole Blood	Negative			Negative												-0.32888											6247215081_G
GSE39940				LTBI	Malawi				Whole Blood	Negative			Negative												0.690726											6247215081_H
GSE39940				LTBI	Malawi				Whole Blood	Negative			Negative												-0.1414											6247223027_E
GSE39940				LTBI	Malawi				Whole Blood	Negative			Negative												0.199227											6247223027_F
GSE39940				LTBI	Malawi				Whole Blood	Negative			Negative												0.189905											6247223027_G
GSE39940				LTBI	Malawi				Whole Blood	Negative			Negative												0.0444718											6247223027_H
GSE39940				LTBI	Malawi				Whole Blood	Negative			Negative												-0.556308											6247215032_E
GSE39940				LTBI	Malawi				Whole Blood	Negative			Negative												-1.24878											6247215032_F
GSE39940				LTBI	Malawi				Whole Blood	Negative			Negative												-0.525099											6247215032_G
GSE39940				LTBI	Malawi				Whole Blood	Negative			Negative												-0.334187											6247215032_H
GSE39940				LTBI	Malawi				Whole Blood	Negative			Negative												-0.331785											6247215059_E
GSE39940				LTBI	Malawi				Whole Blood	Negative			Negative												0.0106413											6247215059_F
GSE39940				LTBI	Malawi				Whole Blood	Negative			Negative												-0.881378											6247215059_G
GSE39940				LTBI	Malawi				Whole Blood	Negative			Negative												-1.37927											6247215059_H
GSE39940				LTBI	Malawi				Whole Blood	Negative			Negative												-1.42449											6247223022_K
GSE39940				LTBI	Malawi				Whole Blood	Negative			Negative												-1.24586											6247223022_L
GSE39940				LTBI	Malawi				Whole Blood	Negative			Negative												0.0630199											6247215045_E
GSE39940				LTBI	Malawi				Whole Blood	Negative			Negative												0.489694											6247215045_F
GSE39940				LTBI	Malawi				Whole Blood	Negative			Negative												-0.548154											6247215045_G
GSE39940				LTBI	Malawi				Whole Blood	Negative			Negative												0.0646428											6247215005_G
GSE39940				LTBI	Malawi				Whole Blood	Negative			Negative												-2.27224											6247215008_E
GSE39940				LTBI	Malawi				Whole Blood	Negative			Negative												-1.08545											6247215008_F
GSE39940				LTBI	Malawi				Whole Blood	Negative			Negative												-0.20897											6247215008_G
GSE39940				LTBI	Malawi				Whole Blood	Negative			Negative												-0.83688											6247215008_H
GSE39940				LTBI	Malawi				Whole Blood	Negative			Negative												-0.215041											6247215037_E
GSE39940				LTBI	Malawi				Whole Blood	Negative			Negative												-0.236912											6247215037_F
GSE39940				LTBI	Malawi				Whole Blood	Negative			Negative												-0.615399											6247215037_G
GSE39940				LTBI	Malawi				Whole Blood	Negative			Negative												0.138512											6247215037_H
GSE39940				LTBI	Malawi				Whole Blood	Negative			Negative												-2.51566											6249691126_E
GSE39940				LTBI	Malawi				Whole Blood	Negative			Negative												-0.559513											6249691126_F
GSE39940				LTBI	Malawi				Whole Blood	Negative			Negative												0.544125											6249691126_G
GSE39940				LTBI	Malawi				Whole Blood	Negative			Negative												-0.0699924											6249691126_H
GSE39940				LTBI	Malawi				Whole Blood	Negative			Negative												0.0376578											6249691145_H
GSE39940				LTBI	Malawi				Whole Blood	Negative			Negative												0.291468											6247215045_H
GSE39940				LTBI	Malawi				Whole Blood	Negative			Negative												-0.0422439											6247215074_E
GSE39940				LTBI	Malawi				Whole Blood	Negative			Negative												0.864203											6247215074_F
GSE39940				LTBI	Malawi				Whole Blood	Negative			Negative												-1.48713											6247215074_G
GSE39940				LTBI	Malawi				Whole Blood	Negative			Negative												-0.0793992											6247215074_H
GSE39940				LTBI	Malawi				Whole Blood	Negative			Negative												-0.401966											6247215024_B
GSE39940				LTBI	Malawi				Whole Blood	Negative			Negative												-0.706772											6247215024_C
GSE39940				LTBI	Malawi				Whole Blood	Negative			Negative												-0.442422											6247215024_D
GSE39940				LTBI	Malawi				Whole Blood	Negative			Negative												-0.774224											6247215024_E
GSE39940				LTBI	Malawi				Whole Blood	Negative			Negative												0.380857											6247223022_A
GSE39940				LTBI	Malawi				Whole Blood	Negative			Negative												-0.598665											6247223022_B
GSE39940				LTBI	Malawi				Whole Blood	Negative			Negative												-1.09649											6247223022_C
GSE39940				LTBI	Malawi				Whole Blood	Negative			Negative												-1.24569											6247223022_D
GSE39940				LTBI	Malawi				Whole Blood	Negative			Negative												-1.02279											6235821011_A
GSE39940				LTBI	Malawi				Whole Blood	Negative			Negative												-0.107172											6235821011_B
GSE39940				LTBI	Malawi				Whole Blood	Negative			Negative												0.40173											6235821011_C
GSE39940				LTBI	South Africa				Whole Blood	Negative			Negative												-0.0715712											6247215074_B
GSE39940				LTBI	South Africa				Whole Blood	Negative			Negative												0.357066											6247215074_C
GSE39940				LTBI	South Africa				Whole Blood	Negative			Negative												-0.780377											6247215074_D
GSE39940				LTBI	South Africa				Whole Blood	Negative			Negative												1.01513											6247215024_A
GSE39940				OD	Malawi				Whole Blood	Negative			Negative												0.895076											6116725118_F
GSE39940				OD	Malawi				Whole Blood	Negative			Negative												1.29437											6116725118_G
GSE39940				OD	Malawi				Whole Blood	Negative			Negative												-0.246676											6116725136_E
GSE39940				OD	Malawi				Whole Blood	Negative			Negative												-0.767243											6116725136_G
GSE39940				OD	Malawi				Whole Blood	Negative			Negative												0.713249											6247215025_H
GSE39940				OD	Malawi				Whole Blood	Negative			Negative												-0.652845											6249691158_F
GSE39940				OD	Malawi				Whole Blood	Negative			Negative												-0.76224											6249691164_E
GSE39940				OD	Malawi				Whole Blood	Negative			Negative												-0.246474											6249691164_F
GSE39940				OD	Malawi				Whole Blood	Negative			Negative												-1.06835											6249691164_H
GSE39940				OD	Malawi				Whole Blood	Negative			Negative												-0.701961											6249691110_F
GSE39940				OD	Malawi				Whole Blood	Negative			Negative												-0.260172											6249691110_H
GSE39940				OD	Malawi				Whole Blood	Negative			Negative												0.933555											6247223009_B
GSE39940				OD	Malawi				Whole Blood	Negative			Negative												0.304419											6249691138_G
GSE39940				OD	Malawi				Whole Blood	Negative			Negative												-0.502548											6235791080_E
GSE39940				OD	Malawi				Whole Blood	Negative			Negative												0.605169											6235791080_G
GSE39940				OD	Malawi				Whole Blood	Negative			Negative												-0.350334											6235791080_H
GSE39940				OD	Malawi				Whole Blood	Negative			Negative												1.07582											6249691147_E
GSE39940				OD	Malawi				Whole Blood	Negative			Negative												-1.23983											6249691147_F
GSE39940				OD	Malawi				Whole Blood	Negative			Negative												0.5436											6249691147_G
GSE39940				OD	Malawi				Whole Blood	Negative			Negative												-0.323209											6247215005_E
GSE39940				OD	Malawi				Whole Blood	Negative			Negative												-0.591091											6247215057_F
GSE39940				OD	Malawi				Whole Blood	Negative			Negative												0.187956											6247215057_G
GSE39940				OD	Malawi				Whole Blood	Negative			Negative												-0.377043											6247215057_H
GSE39940				OD	Malawi				Whole Blood	Negative			Negative												0.58802											6247215048_E
GSE39940				OD	Malawi				Whole Blood	Negative			Negative												0.910062											6247215048_F
GSE39940				OD	Malawi				Whole Blood	Negative			Negative												0.888953											6247215048_G
GSE39940				OD	Malawi				Whole Blood	Negative			Negative												-1.34555											6142077120_E
GSE39940				OD	Malawi				Whole Blood	Negative			Negative												-0.918801											6116725118_E
GSE39940				OD	Malawi				Whole Blood	Negative			Negative												1.02031											6116725118_H
GSE39940				OD	Malawi				Whole Blood	Negative			Negative												1.05467											6116725136_F
GSE39940				OD	Malawi				Whole Blood	Negative			Negative												-0.730809											6116725136_H
GSE39940				OD	Malawi				Whole Blood	Negative			Negative												0.0565367											6247215025_E
GSE39940				OD	Malawi				Whole Blood	Negative			Negative												1.7626											6247215025_F
GSE39940				OD	Malawi				Whole Blood	Negative			Negative												0.270111											6247215025_G
GSE39940				OD	Malawi				Whole Blood	Negative			Negative												1.38146											6249691158_E
GSE39940				OD	Malawi				Whole Blood	Negative			Negative												-0.464139											6249691158_G
GSE39940				OD	Malawi				Whole Blood	Negative			Negative												0.938397											6249691158_H
GSE39940				OD	Malawi				Whole Blood	Negative			Negative												0.777356											6235791060_E
GSE39940				OD	Malawi				Whole Blood	Negative			Negative												0.821356											6235791060_F
GSE39940				OD	Malawi				Whole Blood	Negative			Negative												-0.155313											6235791060_G
GSE39940				OD	Malawi				Whole Blood	Negative			Negative												-1.00509											6235791060_H
GSE39940				OD	Malawi				Whole Blood	Negative			Negative												-0.412276											6249691164_G
GSE39940				OD	Malawi				Whole Blood	Negative			Negative												0.306261											6249691110_E
GSE39940				OD	Malawi				Whole Blood	Negative			Negative												1.55136											6249691110_G
GSE39940				OD	Malawi				Whole Blood	Negative			Negative												-0.100136											6249691138_E
GSE39940				OD	Malawi				Whole Blood	Negative			Negative												1.53545											6249691138_F
GSE39940				OD	Malawi				Whole Blood	Negative			Negative												-0.0371933											6249691138_H
GSE39940				OD	Malawi				Whole Blood	Negative			Negative												-1.06279											6235791080_F
GSE39940				OD	Malawi				Whole Blood	Negative			Negative												-0.644235											6247215057_E
GSE39940				OD	Malawi				Whole Blood	Negative			Negative												-1.2868											6247215048_H
GSE39940				OD	Malawi				Whole Blood	Negative			Negative												0.406698											6142077120_F
GSE39940				OD	Malawi				Whole Blood	Negative			Negative												-0.229143											6247223022_J
GSE39940				OD	Malawi				Whole Blood	Negative			Negative												2.12459											6247223009_A
GSE39940				OD	South Africa				Whole Blood	Negative			Negative												-2.48577											6249691157_D
GSE39940				OD	South Africa				Whole Blood	Negative			Negative												0.868247											6247223021_B
GSE39940				OD	South Africa				Whole Blood	Negative			Negative												-0.842624											6247223021_C
GSE39940				OD	South Africa				Whole Blood	Negative			Negative												2.09832											6247223021_D
GSE39940				OD	South Africa				Whole Blood	Negative			Negative												0.66877											6247215080_A
GSE39940				OD	South Africa				Whole Blood	Negative			Negative												-0.12365											6247215080_B
GSE39940				OD	South Africa				Whole Blood	Negative			Negative												-0.649721											6249691168_A
GSE39940				OD	South Africa				Whole Blood	Negative			Negative												-0.450993											6247215080_C
GSE39940				OD	South Africa				Whole Blood	Negative			Negative												-0.817184											6247215080_D
GSE39940				OD	South Africa				Whole Blood	Negative			Negative												0.423266											6247223023_A
GSE39940				OD	South Africa				Whole Blood	Negative			Negative												-0.375517											6142077055_A
GSE39940				OD	South Africa				Whole Blood	Negative			Negative												-0.227212											6142077055_B
GSE39940				OD	South Africa				Whole Blood	Negative			Negative												0.162279											6142077055_C
GSE39940				OD	South Africa				Whole Blood	Negative			Negative												-0.166712											6249691168_B
GSE39940				OD	South Africa				Whole Blood	Negative			Negative												-0.0014181											6142077055_D
GSE39940				OD	South Africa				Whole Blood	Negative			Negative												0.0984958											6142077060_A
GSE39940				OD	South Africa				Whole Blood	Negative			Negative												-0.657555											6142077060_B
GSE39940				OD	South Africa				Whole Blood	Negative			Negative												0.621678											6249691157_B
GSE39940				OD	South Africa				Whole Blood	Negative			Negative												-1.15721											6249691157_C
GSE39940				OD	South Africa				Whole Blood	Negative			Negative												0.539251											6142077060_C
GSE39940				OD	South Africa				Whole Blood	Negative			Negative												-1.86448											6249691145_B
GSE39940				OD	South Africa				Whole Blood	Negative			Negative												-0.288829											6142077060_D
GSE39940				OD	South Africa				Whole Blood	Negative			Negative												-0.90316											6247215088_A
GSE39940				OD	South Africa				Whole Blood	Negative			Negative												-0.469079											6247223023_B
GSE39940				OD	South Africa				Whole Blood	Negative			Negative												0.236709											6247223023_C
GSE39940				OD	South Africa				Whole Blood	Negative			Negative												-1.26027											6247215088_B
GSE39940				OD	South Africa				Whole Blood	Negative			Negative												-0.341863											6249691168_C
GSE39940				OD	South Africa				Whole Blood	Negative			Negative												-1.0393											6249691168_D
GSE39940				OD	South Africa				Whole Blood	Negative			Negative												0.932773											6247223023_D
GSE39940				OD	South Africa				Whole Blood	Negative			Negative												0.145646											6249691156_A
GSE39940				OD	South Africa				Whole Blood	Negative			Negative												0.166322											6247215088_C
GSE39940				OD	South Africa				Whole Blood	Negative			Negative												0.217948											6249691156_B
GSE39940				OD	South Africa				Whole Blood	Negative			Negative												-1.08841											6247215088_D
GSE39940				OD	South Africa				Whole Blood	Negative			Negative												0.873517											6247223014_A
GSE39940				OD	South Africa				Whole Blood	Negative			Negative												0.570102											6249691156_C
GSE39940				OD	South Africa				Whole Blood	Negative			Negative												0.146589											6247223014_B
GSE39940				OD	South Africa				Whole Blood	Negative			Negative												-0.360764											6247223014_C
GSE39940				OD	South Africa				Whole Blood	Negative			Negative												2.02899											6249691156_D
GSE39940				OD	South Africa				Whole Blood	Negative			Negative												-0.211773											6247215081_A
GSE39940				OD	South Africa				Whole Blood	Negative			Negative												-1.5175											6247223014_D
GSE39940				OD	South Africa				Whole Blood	Negative			Negative												-1.51885											6247215098_A
GSE39940				OD	South Africa				Whole Blood	Negative			Negative												0.191766											6247215098_B
GSE39940				OD	South Africa				Whole Blood	Negative			Negative												-0.797816											6249691145_D
GSE39940				OD	South Africa				Whole Blood	Negative			Negative												-0.338325											6247215081_B
GSE39940				OD	South Africa				Whole Blood	Negative			Negative												-2.28495											6247215098_C
GSE39940				OD	South Africa				Whole Blood	Negative			Negative												-2.70282											6247215081_C
GSE39940				OD	South Africa				Whole Blood	Negative			Negative												1.19725											6247215098_D
GSE39940				OD	South Africa				Whole Blood	Negative			Negative												-0.218367											6249691145_C
GSE39940				OD	South Africa				Whole Blood	Negative			Negative												-3.36924											6249691145_A
GSE39940				OD	South Africa				Whole Blood	Negative			Negative												-2.32476											6249691157_A
GSE39940				OD	Malawi				Whole Blood	Positive			Negative												-0.89659											6142077060_G
GSE39940				OD	Malawi				Whole Blood	Positive			Negative												-1.78496											6142077060_H
GSE39940				OD	Malawi				Whole Blood	Positive			Negative												-1.4144											6247215080_G
GSE39940				OD	Malawi				Whole Blood	Positive			Negative												0.480046											6247215088_E
GSE39940				OD	Malawi				Whole Blood	Positive			Negative												-0.767963											6247215088_F
GSE39940				OD	Malawi				Whole Blood	Positive			Negative												0.069997											6247215088_G
GSE39940				OD	Malawi				Whole Blood	Positive			Negative												2.32353											6247223014_F
GSE39940				OD	Malawi				Whole Blood	Positive			Negative												0.552612											6247223014_G
GSE39940				OD	Malawi				Whole Blood	Positive			Negative												0.963388											6247223014_H
GSE39940				OD	Malawi				Whole Blood	Positive			Negative												0.375801											6247215098_E
GSE39940				OD	Malawi				Whole Blood	Positive			Negative												0.852997											6247215098_F
GSE39940				OD	Malawi				Whole Blood	Positive			Negative												-0.43954											6247215098_H
GSE39940				OD	Malawi				Whole Blood	Positive			Negative												-0.247254											6249691145_E
GSE39940				OD	Malawi				Whole Blood	Positive			Negative												-0.0845916											6249691145_F
GSE39940				OD	Malawi				Whole Blood	Positive			Negative												-0.339928											6249691145_G
GSE39940				OD	Malawi				Whole Blood	Positive			Negative												-0.775081											6249691168_F
GSE39940				OD	Malawi				Whole Blood	Positive			Negative												-0.377463											6249691168_G
GSE39940				OD	Malawi				Whole Blood	Positive			Negative												-0.448156											6249691157_E
GSE39940				OD	Malawi				Whole Blood	Positive			Negative												-2.52415											6249691157_F
GSE39940				OD	Malawi				Whole Blood	Positive			Negative												0.13509											6249691157_G
GSE39940				OD	Malawi				Whole Blood	Positive			Negative												-0.573484											6249691157_H
GSE39940				OD	Malawi				Whole Blood	Positive			Negative												-0.318803											6247223023_F
GSE39940				OD	Malawi				Whole Blood	Positive			Negative												-1.17097											6247223023_G
GSE39940				OD	Malawi				Whole Blood	Positive			Negative												-0.217337											6247223023_H
GSE39940				OD	Malawi				Whole Blood	Positive			Negative												0.244977											6247223009_C
GSE39940				OD	Malawi				Whole Blood	Positive			Negative												-0.149832											6249691156_E
GSE39940				OD	Malawi				Whole Blood	Positive			Negative												-0.155103											6249691156_G
GSE39940				OD	Malawi				Whole Blood	Positive			Negative												-3.13322											6249691156_H
GSE39940				OD	Malawi				Whole Blood	Positive			Negative												-0.351767											6249691168_E
GSE39940				OD	Malawi				Whole Blood	Positive			Negative												2.40622											6249691168_H
GSE39940				OD	Malawi				Whole Blood	Positive			Negative												0.653855											6247223023_E
GSE39940				OD	Malawi				Whole Blood	Positive			Negative												0.235795											6249691156_F
GSE39940				OD	Malawi				Whole Blood	Positive			Negative												-0.346228											6247215081_E
GSE39940				OD	South Africa				Whole Blood	Positive			Negative												0.0868185											6247215081_D
GSE39940				OD	South Africa				Whole Blood	Positive			Negative												0.272767											6247223027_A
GSE39940				OD	South Africa				Whole Blood	Positive			Negative												1.32474											6249691126_D
GSE39940				OD	South Africa				Whole Blood	Positive			Negative												-0.664675											6247223027_B
GSE39940				OD	South Africa				Whole Blood	Positive			Negative												2.67183											6247223027_C
GSE39940				OD	South Africa				Whole Blood	Positive			Negative												0.86957											6247223027_D
GSE39940				OD	South Africa				Whole Blood	Positive			Negative												0.00582102											6247215032_A
GSE39940				OD	South Africa				Whole Blood	Positive			Negative												1.76609											6247215032_B
GSE39940				OD	South Africa				Whole Blood	Positive			Negative												-0.0559704											6247215032_C
GSE39940				OD	South Africa				Whole Blood	Positive			Negative												-0.142385											6247215032_D
GSE39940				OD	South Africa				Whole Blood	Positive			Negative												0.172883											6249691126_B
GSE39940				OD	South Africa				Whole Blood	Positive			Negative												-1.34764											6247215059_A
GSE39940				OD	South Africa				Whole Blood	Positive			Negative												0.596796											6247215059_B
GSE39940				OD	South Africa				Whole Blood	Positive			Negative												1.25759											6247215059_C
GSE39940				OD	South Africa				Whole Blood	Positive			Negative												2.5388											6247215059_D
GSE39940				OD	South Africa				Whole Blood	Positive			Negative												-0.18423											6247215074_A
GSE39940				OD	South Africa				Whole Blood	Positive			Negative												0.0958446											6247215045_A
GSE39940				OD	South Africa				Whole Blood	Positive			Negative												0.457936											6247215045_B
GSE39940				OD	South Africa				Whole Blood	Positive			Negative												-1.43502											6247215045_C
GSE39940				OD	South Africa				Whole Blood	Positive			Negative												0.523607											6247215045_D
GSE39940				OD	South Africa				Whole Blood	Positive			Negative												0.152458											6247215008_A
GSE39940				OD	South Africa				Whole Blood	Positive			Negative												-0.59585											6247215008_B
GSE39940				OD	South Africa				Whole Blood	Positive			Negative												1.48448											6247215008_C
GSE39940				OD	South Africa				Whole Blood	Positive			Negative												-1.24302											6247215008_D
GSE39940				OD	South Africa				Whole Blood	Positive			Negative												-0.740032											6247215037_A
GSE39940				OD	South Africa				Whole Blood	Positive			Negative												-2.79336											6247215037_B
GSE39940				OD	South Africa				Whole Blood	Positive			Negative												-0.349074											6247215037_C
GSE39940				OD	South Africa				Whole Blood	Positive			Negative												0.226141											6249691126_C
GSE39940				OD	South Africa				Whole Blood	Positive			Negative												-0.954253											6247215037_D
GSE39940				OD	South Africa				Whole Blood	Positive			Negative												-0.870728											6249691126_A
GSE39940				OD	Malawi				Whole Blood	Positive			Negative												-1.0572											6247215088_H
GSE39940				OD	Malawi				Whole Blood	Positive			Negative												1.36374											6247223014_E
GSE39940				OD	Malawi				Whole Blood	Positive			Negative												-1.09395											6247215098_G
GSE40553				PTB	UK				Whole Blood	Negative	2 Month(s)	2083													0.00592924	anti-TB treatment
GSE40553				PTB	UK				Whole Blood	Negative	5 Month(s)	2055													0.879427	anti-TB treatment
GSE40553				PTB	UK				Whole Blood	Negative	4 Month(s)	2083													-0.486437	anti-TB treatment
GSE40553				PTB	UK				Whole Blood	Negative	5 Month(s)	2030													1.36147	anti-TB treatment
GSE40553				PTB	UK				Whole Blood	Negative	1 Month(s)	2065													0.159948	anti-TB treatment
GSE40553				PTB	UK				Whole Blood	Negative	2 Month(s)	2074													-0.692251	anti-TB treatment
GSE40553				PTB	UK				Whole Blood	Negative	5 Month(s)	2074													-0.814042	anti-TB treatment
GSE40553				PTB	UK				Whole Blood	Negative	4 Month(s)	2009													0.527757	anti-TB treatment
GSE40553				PTB	UK				Whole Blood	Negative	2 Month(s)	2065													0.0286424	anti-TB treatment
GSE40553				PTB	UK				Whole Blood	Negative	4 Month(s)	2030													0.437648	anti-TB treatment
GSE40553				PTB	UK				Whole Blood	Negative	2 Month(s)	2004													0.5472	anti-TB treatment
GSE40553				PTB	UK				Whole Blood	Negative	1 Month(s)	2055													0.222046	anti-TB treatment
GSE40553				PTB	UK				Whole Blood	Negative	2 Month(s)	2055													0.813998	anti-TB treatment
GSE40553				PTB	UK				Whole Blood	Negative	3 Month(s)	2083													0.621693	anti-TB treatment
GSE40553				PTB	UK				Whole Blood	Negative	4 Month(s)	2074													-0.988036	anti-TB treatment
GSE40553				PTB	UK				Whole Blood	Negative	1 Month(s)	2074													1.13336	anti-TB treatment
GSE40553				PTB	UK				Whole Blood	Negative	3 Month(s)	2074													0.405294	anti-TB treatment
GSE40553				PTB	UK				Whole Blood	Negative	1 Month(s)	2009													1.39127	anti-TB treatment
GSE40553				PTB	UK				Whole Blood	Negative	5 Month(s)	2083													-0.532943	anti-TB treatment
GSE40553				PTB	UK				Whole Blood	Negative	5 Month(s)	2009													-0.267037	anti-TB treatment
GSE40553				PTB	UK				Whole Blood	Negative	1 Month(s)	2098													-0.367522	anti-TB treatment
GSE40553				PTB	UK				Whole Blood	Negative	3 Month(s)	2098													0.106495	anti-TB treatment
GSE40553				PTB	UK				Whole Blood	Negative	1 Month(s)	2083													0.330686	anti-TB treatment
GSE40553				PTB	UK				Whole Blood	Negative	5 Month(s)	2004													-0.139299	anti-TB treatment
GSE40553				PTB	UK				Whole Blood	Negative	3 Month(s)	2065													0.442074	anti-TB treatment
GSE40553				PTB	UK				Whole Blood	Negative	5 Month(s)	2065													-0.368568	anti-TB treatment
GSE40553				PTB	UK				Whole Blood	Negative	1 Month(s)	2004													1.02198	anti-TB treatment
GSE40553				PTB	UK				Whole Blood	Negative	4 Month(s)	2065													-0.138548	anti-TB treatment
GSE40553				PTB	UK				Whole Blood	Negative	2 Month(s)	2030													-0.374407	anti-TB treatment
GSE40553				PTB	UK				Whole Blood	Negative	1 Month(s)	2030													0.136555	anti-TB treatment
GSE40553				PTB	UK				Whole Blood	Negative	5 Month(s)	2098													-0.948486	anti-TB treatment
GSE40553				PTB	UK				Whole Blood	Negative	3 Month(s)	2009													0.855348	anti-TB treatment
GSE40553				PTB	UK				Whole Blood	Negative	2 Month(s)	2009													-0.136533	anti-TB treatment
GSE40553				PTB	UK				Whole Blood	Negative	4 Month(s)	2098													-0.475777	anti-TB treatment
GSE40553				PTB	South Africa				Whole Blood	Negative	0 Month(s)	418													1.62193	Pre-treatment
GSE40553				PTB	South Africa				Whole Blood	Negative	0.5 Month(s)	422													0.0808716	anti-TB treatment
GSE40553				LTBI	South Africa				Whole Blood	Negative	14 Month(s)	531													-1.45986	Untreated
GSE40553				PTB	South Africa				Whole Blood	Negative	0 Month(s)	419													0.28249	Pre-treatment
GSE40553				LTBI	South Africa				Whole Blood	Negative	14 Month(s)	537													4.49186	Untreated
GSE40553				LTBI	South Africa				Whole Blood	Negative	14 Month(s)	555													-0.488266	Untreated
GSE40553				PTB	South Africa				Whole Blood	Negative	2 Month(s)	416													-0.997889	anti-TB treatment
GSE40553				PTB	South Africa				Whole Blood	Negative	6 Month(s)	419													-1.785	anti-TB treatment
GSE40553				PTB	South Africa				Whole Blood	Negative	6 Month(s)	404													-0.592459	anti-TB treatment
GSE40553				PTB	South Africa				Whole Blood	Negative	0 Month(s)	414													0.0315434	Pre-treatment
GSE40553				LTBI	South Africa				Whole Blood	Negative	14 Month(s)	529													-0.741701	Untreated
GSE40553				PTB	South Africa				Whole Blood	Negative	2 Month(s)	424													-0.127106	anti-TB treatment
GSE40553				LTBI	South Africa				Whole Blood	Negative	14 Month(s)	562													-0.216785	Untreated
GSE40553				LTBI	South Africa				Whole Blood	Negative	14 Month(s)	542													-2.08903	Untreated
GSE40553				PTB	South Africa				Whole Blood	Negative	2 Month(s)	414													4.34197	anti-TB treatment
GSE40553				PTB	South Africa				Whole Blood	Negative	12 Month(s)	407													-1.02292	anti-TB treatment
GSE40553				LTBI	South Africa				Whole Blood	Negative	14 Month(s)	579													-0.474177	Untreated
GSE40553				PTB	South Africa				Whole Blood	Negative	0 Month(s)	407													0.71446	Pre-treatment
GSE40553				PTB	South Africa				Whole Blood	Negative	12 Month(s)	415													-0.58286	anti-TB treatment
GSE40553				PTB	South Africa				Whole Blood	Negative	12 Month(s)	401													-1.18329	anti-TB treatment
GSE40553				PTB	South Africa				Whole Blood	Negative	2 Month(s)	440													-0.810637	anti-TB treatment
GSE40553				PTB	South Africa				Whole Blood	Negative	0 Month(s)	412													0.507509	Pre-treatment
GSE40553				PTB	South Africa				Whole Blood	Negative	0.5 Month(s)	427													1.11734	anti-TB treatment
GSE40553				LTBI	South Africa				Whole Blood	Negative	14 Month(s)	515													-0.451178	Untreated
GSE40553				PTB	South Africa				Whole Blood	Negative	2 Month(s)	412													0.0866936	anti-TB treatment
GSE40553				LTBI	South Africa				Whole Blood	Negative	14 Month(s)	577													-1.49602	Untreated
GSE40553				PTB	South Africa				Whole Blood	Negative	0 Month(s)	431													0.566609	Pre-treatment
GSE40553				PTB	South Africa				Whole Blood	Negative	2 Month(s)	427													1.79962	anti-TB treatment
GSE40553				PTB	South Africa				Whole Blood	Negative	0 Month(s)	433													-0.163079	Pre-treatment
GSE40553				LTBI	South Africa				Whole Blood	Negative	14 Month(s)	546													0.59718	Untreated
GSE40553				PTB	South Africa				Whole Blood	Negative	12 Month(s)	438													0.0972001	anti-TB treatment
GSE40553				PTB	South Africa				Whole Blood	Negative	12 Month(s)	431													0.128392	anti-TB treatment
GSE40553				PTB	South Africa				Whole Blood	Negative	12 Month(s)	427													-0.358192	anti-TB treatment
GSE40553				PTB	South Africa				Whole Blood	Negative	0.5 Month(s)	414													0.432867	anti-TB treatment
GSE40553				PTB	South Africa				Whole Blood	Negative	6 Month(s)	403													-0.11723	anti-TB treatment
GSE40553				PTB	South Africa				Whole Blood	Negative	0.5 Month(s)	431													0.127902	anti-TB treatment
GSE40553				PTB	South Africa				Whole Blood	Negative	2 Month(s)	431													-0.162552	anti-TB treatment
GSE40553				PTB	South Africa				Whole Blood	Negative	6 Month(s)	427													0.433644	anti-TB treatment
GSE40553				PTB	South Africa				Whole Blood	Negative	6 Month(s)	412													-1.02805	anti-TB treatment
GSE40553				PTB	South Africa				Whole Blood	Negative	0.5 Month(s)	412													1.01332	anti-TB treatment
GSE40553				LTBI	South Africa				Whole Blood	Negative	14 Month(s)	545													0.537419	Untreated
GSE40553				PTB	South Africa				Whole Blood	Negative	12 Month(s)	436													-0.808305	anti-TB treatment
GSE40553				LTBI	South Africa				Whole Blood	Negative	14 Month(s)	569													0.166698	Untreated
GSE40553				PTB	South Africa				Whole Blood	Negative	12 Month(s)	430													-1.37224	anti-TB treatment
GSE40553				PTB	South Africa				Whole Blood	Negative	2 Month(s)	437													0.818707	anti-TB treatment
GSE40553				PTB	South Africa				Whole Blood	Negative	2 Month(s)	432													0.333837	anti-TB treatment
GSE40553				LTBI	South Africa				Whole Blood	Negative	14 Month(s)	521													0.192498	Untreated
GSE40553				LTBI	South Africa				Whole Blood	Negative	14 Month(s)	547													-2.62701	Untreated
GSE40553				PTB	South Africa				Whole Blood	Negative	2 Month(s)	435													-0.439189	anti-TB treatment
GSE40553				PTB	South Africa				Whole Blood	Negative	0.5 Month(s)	419													-0.703591	anti-TB treatment
GSE40553				PTB	South Africa				Whole Blood	Negative	0 Month(s)	422													0.369489	Pre-treatment
GSE40553				LTBI	South Africa				Whole Blood	Negative	14 Month(s)	536													-1.02978	Untreated
GSE40553				LTBI	South Africa				Whole Blood	Negative	14 Month(s)	572													-0.777836	Untreated
GSE40553				LTBI	South Africa				Whole Blood	Negative	14 Month(s)	522													-0.00918087	Untreated
GSE40553				PTB	South Africa				Whole Blood	Negative	6 Month(s)	402													-0.276026	anti-TB treatment
GSE40553				LTBI	South Africa				Whole Blood	Negative	14 Month(s)	544													-0.614428	Untreated
GSE40553				LTBI	South Africa				Whole Blood	Negative	14 Month(s)	559													-0.525124	Untreated
GSE40553				PTB	South Africa				Whole Blood	Negative	2 Month(s)	421													-0.0908884	anti-TB treatment
GSE40553				PTB	South Africa				Whole Blood	Negative	12 Month(s)	421													0.967497	anti-TB treatment
GSE40553				LTBI	South Africa				Whole Blood	Negative	14 Month(s)	552													-0.244168	Untreated
GSE40553				PTB	South Africa				Whole Blood	Negative	2 Month(s)	425													0.152392	anti-TB treatment
GSE40553				PTB	South Africa				Whole Blood	Negative	6 Month(s)	422													-0.533523	anti-TB treatment
GSE40553				PTB	South Africa				Whole Blood	Negative	0.5 Month(s)	430													0.670729	anti-TB treatment
GSE40553				PTB	South Africa				Whole Blood	Negative	0 Month(s)	403													0.285226	Pre-treatment
GSE40553				PTB	South Africa				Whole Blood	Negative	0 Month(s)	420													1.76046	Pre-treatment
GSE40553				PTB	South Africa				Whole Blood	Negative	12 Month(s)	405													-2.64974	anti-TB treatment
GSE40553				LTBI	South Africa				Whole Blood	Negative	14 Month(s)	568													-0.170167	Untreated
GSE40553				PTB	South Africa				Whole Blood	Negative	6 Month(s)	432													-0.886548	anti-TB treatment
GSE40553				PTB	South Africa				Whole Blood	Negative	2 Month(s)	418													-0.311749	anti-TB treatment
GSE40553				PTB	South Africa				Whole Blood	Negative	2 Month(s)	438													0.206499	anti-TB treatment
GSE40553				PTB	South Africa				Whole Blood	Negative	6 Month(s)	420													-0.673052	anti-TB treatment
GSE40553				LTBI	South Africa				Whole Blood	Negative	14 Month(s)	513													-1.32659	Untreated
GSE40553				PTB	South Africa				Whole Blood	Negative	0 Month(s)	440													-0.744338	Pre-treatment
GSE40553				PTB	South Africa				Whole Blood	Negative	0.5 Month(s)	420													0.760113	anti-TB treatment
GSE40553				LTBI	South Africa				Whole Blood	Negative	14 Month(s)	557													0.104516	Untreated
GSE40553				PTB	South Africa				Whole Blood	Negative	12 Month(s)	418													-0.0619467	anti-TB treatment
GSE40553				PTB	South Africa				Whole Blood	Negative	0.5 Month(s)	425													0.0109788	anti-TB treatment
GSE40553				PTB	South Africa				Whole Blood	Negative	0.5 Month(s)	438													1.78448	anti-TB treatment
GSE40553				LTBI	South Africa				Whole Blood	Negative	14 Month(s)	558													-0.409747	Untreated
GSE40553				PTB	South Africa				Whole Blood	Negative	0 Month(s)	425													0.175445	Pre-treatment
GSE40553				PTB	South Africa				Whole Blood	Negative	6 Month(s)	421													-0.872415	anti-TB treatment
GSE40553				PTB	South Africa				Whole Blood	Negative	12 Month(s)	412													-0.362511	anti-TB treatment
GSE40553				PTB	South Africa				Whole Blood	Negative	0 Month(s)	427													0.791566	Pre-treatment
GSE40553				PTB	South Africa				Whole Blood	Negative	0 Month(s)	429													0.3515	Pre-treatment
GSE40553				PTB	South Africa				Whole Blood	Negative	12 Month(s)	403													-0.693538	anti-TB treatment
GSE40553				PTB	South Africa				Whole Blood	Negative	0 Month(s)	413													0.771493	Pre-treatment
GSE40553				LTBI	South Africa				Whole Blood	Negative	14 Month(s)	571													-0.781954	Untreated
GSE40553				PTB	South Africa				Whole Blood	Negative	0 Month(s)	402													0.197646	Pre-treatment
GSE40553				PTB	South Africa				Whole Blood	Negative	0.5 Month(s)	413													0.322044	anti-TB treatment
GSE40553				PTB	South Africa				Whole Blood	Negative	0.5 Month(s)	436													1.51287	anti-TB treatment
GSE40553				PTB	South Africa				Whole Blood	Negative	2 Month(s)	420													0.264933	anti-TB treatment
GSE40553				PTB	South Africa				Whole Blood	Negative	6 Month(s)	437													0.584077	anti-TB treatment
GSE40553				PTB	South Africa				Whole Blood	Negative	6 Month(s)	425													0.675007	anti-TB treatment
GSE40553				PTB	South Africa				Whole Blood	Negative	0 Month(s)	404													1.034	Pre-treatment
GSE40553				PTB	South Africa				Whole Blood	Negative	0.5 Month(s)	415													-1.11997	anti-TB treatment
GSE40553				PTB	South Africa				Whole Blood	Negative	0 Month(s)	430													0.147167	Pre-treatment
GSE40553				PTB	South Africa				Whole Blood	Negative	12 Month(s)	422													-0.975584	anti-TB treatment
GSE40553				PTB	South Africa				Whole Blood	Negative	0 Month(s)	401													2.48961	Pre-treatment
GSE40553				PTB	South Africa				Whole Blood	Negative	12 Month(s)	435													1.02199	anti-TB treatment
GSE40553				PTB	South Africa				Whole Blood	Negative	0 Month(s)	438													2.24749	Pre-treatment
GSE40553				LTBI	South Africa				Whole Blood	Negative	14 Month(s)	524													-0.661956	Untreated
GSE40553				PTB	South Africa				Whole Blood	Negative	6 Month(s)	436													-1.54173	anti-TB treatment
GSE40553				LTBI	South Africa				Whole Blood	Negative	14 Month(s)	532													0.354027	Untreated
GSE40553				PTB	South Africa				Whole Blood	Negative	6 Month(s)	429													-0.77717	anti-TB treatment
GSE40553				PTB	South Africa				Whole Blood	Negative	0.5 Month(s)	429													0.545438	anti-TB treatment
GSE40553				LTBI	South Africa				Whole Blood	Negative	14 Month(s)	502													-0.836081	Untreated
GSE40553				PTB	South Africa				Whole Blood	Negative	2 Month(s)	429													0.652252	anti-TB treatment
GSE40553				LTBI	South Africa				Whole Blood	Negative	14 Month(s)	567													-0.822633	Untreated
GSE40553				PTB	South Africa				Whole Blood	Negative	6 Month(s)	414													0.0480353	anti-TB treatment
GSE40553				PTB	South Africa				Whole Blood	Negative	0 Month(s)	421													1.34842	Pre-treatment
GSE40553				PTB	South Africa				Whole Blood	Negative	12 Month(s)	433													1.00047	anti-TB treatment
GSE40553				PTB	South Africa				Whole Blood	Negative	0.5 Month(s)	432													0.972505	anti-TB treatment
GSE40553				PTB	South Africa				Whole Blood	Negative	0.5 Month(s)	440													0.271598	anti-TB treatment
GSE40553				PTB	South Africa				Whole Blood	Negative	2 Month(s)	433													-0.902252	anti-TB treatment
GSE40553				PTB	South Africa				Whole Blood	Negative	2 Month(s)	415													-0.323607	anti-TB treatment
GSE40553				PTB	South Africa				Whole Blood	Negative	0.5 Month(s)	437													1.05671	anti-TB treatment
GSE40553				PTB	South Africa				Whole Blood	Negative	12 Month(s)	419													-0.2413	anti-TB treatment
GSE40553				PTB	South Africa				Whole Blood	Negative	12 Month(s)	404													-0.496043	anti-TB treatment
GSE40553				PTB	South Africa				Whole Blood	Negative	0 Month(s)	437													1.87106	Pre-treatment
GSE40553				PTB	South Africa				Whole Blood	Negative	12 Month(s)	440													-0.071642	anti-TB treatment
GSE40553				PTB	South Africa				Whole Blood	Negative	0.5 Month(s)	433													-0.501415	anti-TB treatment
GSE40553				LTBI	South Africa				Whole Blood	Negative	14 Month(s)	540													-0.000467841	Untreated
GSE40553				PTB	South Africa				Whole Blood	Negative	0.5 Month(s)	421													0.481649	anti-TB treatment
GSE40553				PTB	South Africa				Whole Blood	Negative	0 Month(s)	424													0.91024	Pre-treatment
GSE40553				LTBI	South Africa				Whole Blood	Negative	14 Month(s)	543													-0.607489	Untreated
GSE40553				PTB	South Africa				Whole Blood	Negative	2 Month(s)	422													-0.310541	anti-TB treatment
GSE40553				PTB	South Africa				Whole Blood	Negative	12 Month(s)	432													-0.328927	anti-TB treatment
GSE40553				PTB	South Africa				Whole Blood	Negative	0 Month(s)	435													2.03917	Pre-treatment
GSE40553				LTBI	South Africa				Whole Blood	Negative	14 Month(s)	574													-1.23949	Untreated
GSE40553				PTB	South Africa				Whole Blood	Negative	2 Month(s)	419													-1.58284	anti-TB treatment
GSE40553				PTB	South Africa				Whole Blood	Negative	0.5 Month(s)	403													-0.649529	anti-TB treatment
GSE40553				PTB	South Africa				Whole Blood	Negative	6 Month(s)	435													-1.38757	anti-TB treatment
GSE40553				LTBI	South Africa				Whole Blood	Negative	14 Month(s)	533													1.32395	Untreated
GSE40553				PTB	South Africa				Whole Blood	Negative	6 Month(s)	416													-0.111159	anti-TB treatment
GSE40553				PTB	South Africa				Whole Blood	Negative	12 Month(s)	420													-0.0609024	anti-TB treatment
GSE40553				PTB	South Africa				Whole Blood	Negative	12 Month(s)	424													0.118159	anti-TB treatment
GSE40553				PTB	South Africa				Whole Blood	Negative	0.5 Month(s)	418													0.231576	anti-TB treatment
GSE40553				PTB	South Africa				Whole Blood	Negative	0.5 Month(s)	435													1.16174	anti-TB treatment
GSE40553				LTBI	South Africa				Whole Blood	Negative	14 Month(s)	561													-1.06602	Untreated
GSE40553				PTB	South Africa				Whole Blood	Negative	12 Month(s)	429													-0.648058	anti-TB treatment
GSE40553				PTB	South Africa				Whole Blood	Negative	0.5 Month(s)	407													-0.0146385	anti-TB treatment
GSE40553				PTB	South Africa				Whole Blood	Negative	12 Month(s)	416													-1.00825	anti-TB treatment
GSE40553				PTB	South Africa				Whole Blood	Negative	12 Month(s)	402													0.498121	anti-TB treatment
GSE40553				PTB	South Africa				Whole Blood	Negative	6 Month(s)	413													0.362679	anti-TB treatment
GSE40553				PTB	South Africa				Whole Blood	Negative	6 Month(s)	407													-1.47674	anti-TB treatment
GSE40553				PTB	South Africa				Whole Blood	Negative	6 Month(s)	440													-1.02705	anti-TB treatment
GSE40553				PTB	South Africa				Whole Blood	Negative	0 Month(s)	436													0.280656	Pre-treatment
GSE40553				PTB	South Africa				Whole Blood	Negative	6 Month(s)	415													-0.931828	anti-TB treatment
GSE40553				PTB	South Africa				Whole Blood	Negative	12 Month(s)	425													-0.0320919	anti-TB treatment
GSE40553				PTB	South Africa				Whole Blood	Negative	2 Month(s)	413													0.492773	anti-TB treatment
GSE40553				PTB	South Africa				Whole Blood	Negative	2 Month(s)	430													-1.02571	anti-TB treatment
GSE40553				PTB	South Africa				Whole Blood	Negative	0.5 Month(s)	424													0.37924	anti-TB treatment
GSE40553				PTB	South Africa				Whole Blood	Negative	2 Month(s)	404													-0.637753	anti-TB treatment
GSE40553				PTB	South Africa				Whole Blood	Negative	12 Month(s)	437													1.58075	anti-TB treatment
GSE40553				LTBI	South Africa				Whole Blood	Negative	14 Month(s)	573													-1.23147	Untreated
GSE40553				LTBI	South Africa				Whole Blood	Negative	14 Month(s)	520													-0.337764	Untreated
GSE40553				PTB	South Africa				Whole Blood	Negative	0 Month(s)	432													1.64437	Pre-treatment
GSE40553				PTB	South Africa				Whole Blood	Negative	6 Month(s)	405													-1.15015	anti-TB treatment
GSE40553				PTB	South Africa				Whole Blood	Negative	0 Month(s)	416													-0.261595	Pre-treatment
GSE40553				LTBI	South Africa				Whole Blood	Negative	14 Month(s)	539													-1.86642	Untreated
GSE40553				LTBI	South Africa				Whole Blood	Negative	14 Month(s)	575													-1.24745	Untreated
GSE40553				PTB	South Africa				Whole Blood	Negative	0 Month(s)	405													2.11104	Pre-treatment
GSE40553				PTB	South Africa				Whole Blood	Negative	2 Month(s)	436													0.653466	anti-TB treatment
GSE40553				PTB	South Africa				Whole Blood	Negative	6 Month(s)	438													0.382056	anti-TB treatment
GSE40553				PTB	South Africa				Whole Blood	Negative	0 Month(s)	415													-0.0167825	Pre-treatment
GSE40553				PTB	South Africa				Whole Blood	Negative	12 Month(s)	414													-0.0368988	anti-TB treatment
GSE40553				PTB	South Africa				Whole Blood	Negative	6 Month(s)	431													-1.2271	anti-TB treatment
GSE40553				PTB	South Africa				Whole Blood	Negative	0.5 Month(s)	404													-0.0420168	anti-TB treatment
GSE40553				PTB	South Africa				Whole Blood	Negative	6 Month(s)	430													-1.78352	anti-TB treatment
GSE40553				PTB	South Africa				Whole Blood	Negative	12 Month(s)	413													1.31059	anti-TB treatment
GSE42825		Female	Indian subcontinent	PTB					Whole Blood																0.703845													Negative
GSE42825		Female	Black	OD					Whole Blood																0.539189													Positive (Active)
GSE42825		Male	Black	PTB					Whole Blood																-0.546611													Negative
GSE42825		Male	White	PTB					Whole Blood																0.978639													Negative
GSE42825		Female	White	PTB					Whole Blood																2.45486													Negative
GSE42825		Female	Indian subcontinent	PTB					Whole Blood																1.83909													Negative
GSE42825		Female	White	PTB					Whole Blood																0.717917													Negative
GSE42825		Female	White	PTB					Whole Blood																1.77998													Negative
GSE42825		Male	Indian subcontinent	PTB					Whole Blood																-0.0176514													Negative
GSE42825		Female	Black	Control					Whole Blood																-0.59001													Negative
GSE42825		Male	White	Control					Whole Blood																-0.583671													Negative
GSE42825		Female	White	Control					Whole Blood																0.205205													Negative
GSE42825		Female	White	Control					Whole Blood																0.293248													Negative
GSE42825		Female	White	Control					Whole Blood																0.669817													Negative
GSE42825		Female	White	Control					Whole Blood																0.910906													Negative
GSE42825		Female	White	Control					Whole Blood																-0.11446													Negative
GSE42825		Female	White	OD					Whole Blood																1.04842													Positive (Active)
GSE42825		Female	Black	Control					Whole Blood																0.233142													Negative
GSE42825		Female	Black	Control					Whole Blood																-0.948619													Negative
GSE42825		Male	Black	Control					Whole Blood																-1.07414													Negative
GSE42825		Male	Black	Control					Whole Blood																-1.42513													Negative
GSE42825		Male	Black	Control					Whole Blood																-1.38247													Negative
GSE42825		Female	White	OD					Whole Blood																-1.62987													Positive (Non-active)
GSE42825		Male	Indian subcontinent	Control					Whole Blood																-0.103014													Negative
GSE42825		Female	White	Control					Whole Blood																0.419179													Negative
GSE42825		Male	Black	Control					Whole Blood																-2.14042													Negative
GSE42825		Female	Black	OD					Whole Blood																0.292579													Positive (Active)
GSE42825		Female	White	OD					Whole Blood																-0.688709													Positive (Non-active)
GSE42825		Female	Black	OD					Whole Blood																0.721497													Positive (Active)
GSE42825		Female	White	OD					Whole Blood																-0.0325092													Positive (Active)
GSE42825		Male	Black	OD					Whole Blood																-0.936224													Positive (Non-active)
GSE42825		Male	Indian subcontinent	OD					Whole Blood																-0.758389													Positive (Non-active)
GSE42825		Female	White	Control					Whole Blood																-0.947537													Negative
GSE42825		Female	White	Control					Whole Blood																0.519922													Negative
GSE42825		Female	None	OD					Whole Blood																0.845461													Positive (Non-active)
GSE42825		Female	Black	OD					Whole Blood																0.48168													Positive (Active)
GSE42825		Female	Black	Control					Whole Blood																-1.76816													Negative
GSE42825		Male	Central Asia	Control					Whole Blood																-0.613059													Negative
GSE42825		Female	Black	Control					Whole Blood																0.769181													Negative
GSE42825		Male	Indian subcontinent	Control					Whole Blood																-0.360779													Negative
GSE42825		Female	White	Control					Whole Blood																-0.25683													Negative
GSE42825		Female	White	Control					Whole Blood																0.494498													Negative
GSE42826		Male	White	OD					Whole Blood				Negative												-0.541112													Positive (Non-active)	Negative
GSE42826		Male	Black	OD					Whole Blood				Negative												-1.18494													Positive (Active)	Negative
GSE42826		Female	White	OD					Whole Blood				Negative												-0.386747													Negative	Positive
GSE42826		Male	Indian subcontinent	OD					Whole Blood				Positive												2.48909													Negative	Negative
GSE42826		Female	White	OD					Whole Blood				Negative												-0.120485													Positive (Active)	Negative
GSE42826		Male	White	OD					Whole Blood				Negative												0.114657													Positive (Active)	Negative
GSE42826		Female	White	OD					Whole Blood				Negative												-0.316136													Positive (Non-active)	Negative
GSE42826		Female	White	Control					Whole Blood				Negative												0.0815164													Negative	Negative
GSE42826		Female	White	Control					Whole Blood				Negative												0.260222													Negative	Negative
GSE42826		Male	White	OD					Whole Blood				Negative												-0.916534													Positive (Non-active)	Negative
GSE42826		Male	Indian subcontinent	OD					Whole Blood				Negative												0.451788													Positive (Active)	Negative
GSE42826		Female	White	Control					Whole Blood				Negative												-0.996977													Negative	Negative
GSE42826		Female	Indian subcontinent	Control					Whole Blood				Negative												0.66134													Negative	Negative
GSE42826		Male	White	Control					Whole Blood				Negative												-0.286404													Negative	Negative
GSE42826		Female	White	Control					Whole Blood				Negative												-1.35255													Negative	Negative
GSE42826		Male	White	OD					Whole Blood				Negative												-0.265739													Positive (Non-active)	Negative
GSE42826		Female	White	OD					Whole Blood				Negative												0.76448													Positive (Active)	Negative
GSE42826		Female	Indian subcontinent	OD					Whole Blood				Negative												-0.0566375													Positive (Active)	Negative
GSE42826		Male	Indian subcontinent	OD					Whole Blood				Negative												0.40573													Positive (Active)	Negative
GSE42826		Female	Black	OD					Whole Blood				Negative												-0.314561													Positive (Non-active)	Negative
GSE42826		Female	Indian subcontinent	Control					Whole Blood				Negative												0.348838													Negative	Negative
GSE42826		Male	White	OD					Whole Blood				Negative												1.14628													Negative	Positive
GSE42826		Male	SE Asian	Control					Whole Blood				Negative												-0.127723													Negative	Negative
GSE42826		Male	White	OD					Whole Blood				Negative												-0.0922875													Positive (Non-active)	Negative
GSE42826		Male	White	OD					Whole Blood				Negative												0.430457													Positive (Active)	Negative
GSE42826		Female	White	Control					Whole Blood				Negative												0.345561													Negative	Negative
GSE42826		Female	White	Control					Whole Blood				Negative												0.183736													Negative	Negative
GSE42826		Male	White	OD					Whole Blood				Positive												1.20665													Negative	Negative
GSE42826		Female	Indian subcontinent	OD					Whole Blood				Negative												0.687868													Positive (Active)	Negative
GSE42826		Male	White	Control					Whole Blood				Negative												-0.890622													Negative	Negative
GSE42826		Female	White	Control					Whole Blood				Negative												0.326247													Negative	Negative
GSE42826		Female	Black	Control					Whole Blood				Negative												0.0661113													Negative	Negative
GSE42826		Male	White	Control					Whole Blood				Negative												0.0634598													Negative	Negative
GSE42826		Female	Black	OD					Whole Blood				Negative												-0.0297098													Positive (Active)	Negative
GSE42826		Male	White	Control					Whole Blood				Negative												-1.95265													Negative	Negative
GSE42826		Male	Black	Control					Whole Blood				Negative												1.40119													Negative	Negative
GSE42826		Male	Black	Control					Whole Blood				Negative												-1.81505													Negative	Negative
[truncated: 2,216 more rows]
[truncated: 6 more columns]
