# Supplementary material for: Multi-cohort analysis reveals immune subtypes and predictive biomarkers in tuberculosis
Source: Sci Rep. 2024 Jun 10;14:13345. doi: 10.1038/s41598-024-63365-5 (PMC11164950; doi:10.1038/s41598-024-63365-5)
Supplement: Supplementary file 1 — Supplementary Information. [file 41598_2024_63365_MOESM1_ESM.zip › Tables/Table S3.xlsx]

## Sheet: xxx
	GSM1008078	GSM1008079	GSM1008080	GSM1008081	GSM1008082	GSM1008083	GSM1008084	GSM1008085	GSM1008086	GSM1327526	GSM1327527	GSM1327528	GSM1327529	GSM1327530	GSM1327531	GSM1327532	GSM1327533	GSM1327534	GSM1327535	GSM1327536	GSM1327537	GSM1327538	GSM1327540	GSM1327552	GSM1327553	GSM1327554	GSM1327555	GSM1327556	GSM1327557	GSM1327558	GSM1327559	GSM1327560	GSM1327561	GSM1327562	GSM1327563	GSM1327564	GSM1892913	GSM1892914	GSM1892915	GSM1892916	GSM1892917	GSM1892918	GSM1892919	GSM1892920	GSM1892921	GSM1892922	GSM1892923	GSM1892924	GSM1892925
GSE10240_IL22_VS_IL17_STIM_PRIMARY_BRONCHIAL_EPITHELIAL_CELLS_DN	-0.201017	-0.247954	-0.231808	-0.278323	-0.262473	-0.180741	-0.244135	-0.228464	-0.161184	-0.00840119	0.00283442	-0.0880509	-0.0277711	-0.0314182	-0.056829	-0.0281931	0.0279263	-0.0148294	-0.0356791	-0.0771808	-0.033734	-0.0457834	-0.0534631	-0.0377774	-0.0115775	0.0151665	-0.0495732	-0.0279296	-0.0575052	-0.0539036	-0.0798448	-0.000457296	-0.00274938	-0.0377661	0.0366018	-0.018781	0.0416089	-0.0320323	0.0368818	-0.0501726	0.023243	0.0118423	0.0719882	0.0189701	-0.032743	0.0674348	0.0679189	0.0220893	0.00861542
GSE10325_BCELL_VS_LUPUS_BCELL_DN	-0.312866	-0.323922	-0.273402	-0.236389	-0.267213	-0.301525	-0.354857	-0.341404	-0.241931	0.19944	0.41428	0.266008	0.412359	0.298359	0.386142	0.317362	0.226042	0.327858	0.196711	0.190807	0.293547	0.220456	0.286814	0.257558	0.138304	0.275267	0.24271	0.310239	0.124122	0.302415	0.153501	0.231329	0.305992	0.0832679	0.142479	0.121684	0.0585181	-0.124156	-0.119229	-0.0353888	0.010134	0.00460042	0.0797199	-0.121863	-0.20721	0.113615	0.0501347	-0.0318155	-0.0764738
GSE10325_BCELL_VS_MYELOID_DN	-0.399222	-0.39443	-0.359219	-0.586202	-0.478066	-0.358532	-0.418258	-0.410425	-0.322282	-0.0769017	0.0951586	0.0119536	0.0518743	-0.102231	0.128928	0.1163	-0.144418	0.0563313	-0.063389	-0.0844636	0.0145414	-0.212987	-0.0498551	-0.000588191	-0.234874	0.00494602	-0.239243	-0.176357	-0.0882351	-0.183211	-0.103496	-0.252783	-0.246577	-0.494684	-0.240682	-0.334274	-0.0799792	-0.222437	0.0853188	0.0856383	0.0195741	-0.102379	0.0288547	-0.0633814	-0.307831	0.0502413	-0.0162958	-0.234068	-0.0521438
GSE10325_CD4_TCELL_VS_LUPUS_CD4_TCELL_DN	-0.281436	-0.256397	-0.255131	-0.227129	-0.129214	-0.230102	-0.329032	-0.261979	-0.151079	0.0602623	0.327447	0.0739389	0.311919	0.153739	0.284065	0.192519	0.0253149	0.17457	0.0014109	0.0059969	0.126481	0.0128783	0.0403963	0.0298983	-0.10772	0.143782	0.0394061	0.108452	-0.0810848	0.136275	-0.0225605	0.0197593	0.142556	-0.109245	-0.098929	-0.127747	0.13107	-0.0663542	-0.23128	-0.0200123	0.0196643	0.15307	0.162368	-0.123382	-0.212158	0.218209	0.175256	-0.0485381	-0.117991
GSE10325_CD4_TCELL_VS_MYELOID_DN	-0.246281	-0.291283	-0.25002	-0.41382	-0.337362	-0.207755	-0.31916	-0.312857	-0.113753	-0.178536	-0.0389094	-0.102249	-0.0824332	-0.209609	0.0465773	-0.00141181	-0.195417	-0.105365	-0.161523	-0.181085	-0.0971127	-0.294765	-0.145858	-0.0941148	-0.304085	-0.0300596	-0.272012	-0.241162	-0.201359	-0.264542	-0.214962	-0.298423	-0.220754	-0.449803	-0.305412	-0.353461	0.149358	0.0176519	0.262295	0.268682	0.246665	0.177894	0.310197	0.206045	-0.114717	0.284311	0.215035	0.0371666	0.262901
GSE10325_LUPUS_CD4_TCELL_VS_LUPUS_MYELOID_DN	-0.4184	-0.418157	-0.391496	-0.563418	-0.471153	-0.367211	-0.446615	-0.447248	-0.324924	-0.0446631	0.121191	-0.00323518	0.0397693	-0.12832	0.153023	0.110762	-0.0694182	0.0627324	-0.0153439	-0.10876	0.0315866	-0.21538	-0.0515956	-0.0210715	-0.218242	0.0450296	-0.19643	-0.186986	-0.0540335	-0.196585	-0.0897569	-0.213501	-0.178268	-0.456047	-0.239288	-0.33486	-0.00923008	-0.168239	0.0884497	0.145895	0.0805289	-0.0229176	0.0837063	0.0224156	-0.273837	0.0556555	0.0272534	-0.156658	-0.0162817
GSE10325_MYELOID_VS_LUPUS_MYELOID_DN	-0.388604	-0.38194	-0.356174	-0.409612	-0.316618	-0.321049	-0.432856	-0.404516	-0.278782	-0.185162	0.259624	-0.138842	0.239259	-0.0617448	0.291801	0.0981937	-0.0423163	0.101231	-0.085304	-0.216934	0.10391	-0.101601	-0.0872255	-0.0887358	-0.226781	-0.0284645	-0.133218	-0.10524	-0.137409	-0.0959469	-0.128327	-0.152027	0.117489	-0.236784	-0.162684	-0.210538	0.23657	0.0656107	0.0203715	0.169621	0.157114	0.169616	0.30866	0.0410049	-0.17307	0.317188	0.182367	0.0313784	0.0226508
GSE1112_HY_CD8AB_VS_HY_CD8AA_THYMOCYTE_RTOC_CULTURE_UP	-0.201487	-0.120552	-0.117071	-0.171043	-0.177268	-0.080068	-0.19841	-0.171813	0.0618589	0.0125937	0.176633	0.0331031	0.224561	-0.0220405	0.233396	0.197244	0.0590181	0.0978534	-0.00575663	-0.0178279	0.0324002	-0.00921024	0.0635944	0.00565689	-0.00845913	0.0192591	7.10858e-05	0.0116285	-0.00251405	0.0181418	0.0621262	0.0040806	0.0668877	-0.0850446	-0.0493416	-0.0117978	0.159507	0.00650062	0.0342952	0.0322704	0.149219	0.0673523	0.275686	0.055854	-0.0897442	0.280593	0.079593	-0.0385189	0.0698244
GSE11864_CSF1_IFNG_VS_CSF1_PAM3CYS_IN_MAC_UP	-0.283127	-0.27561	-0.261965	-0.316253	-0.267661	-0.176185	-0.250749	-0.260096	-0.190601	-0.063617	-0.0593711	-0.0792293	-0.00928469	-0.034471	-0.06494	0.00832386	-0.164798	-0.119757	-0.18193	-0.105267	-0.134623	-0.224729	-0.111872	-0.0923686	-0.245147	0.0493288	-0.157007	-0.130756	-0.171373	-0.117263	-0.165526	-0.188517	-0.199548	-0.286801	-0.241315	-0.255515	0.0556298	0.0526689	0.0570526	0.0615615	0.0630364	0.0614613	0.107737	0.122478	-0.00352654	0.0649821	0.0652349	0.113423	0.115337
GSE11961_GERMINAL_CENTER_BCELL_DAY7_VS_PLASMA_CELL_DAY7_UP	-0.234846	-0.198258	-0.195825	-0.194761	-0.147715	-0.178471	-0.213206	-0.211269	-0.078849	-0.0946712	-0.0304769	-0.118631	-0.00944347	-0.106794	-0.000771374	-0.0681864	-0.103211	-0.122843	-0.140356	-0.165054	-0.0806297	-0.111476	-0.0786119	-0.150774	-0.10211	-0.135113	-0.147861	-0.0786514	-0.188419	-0.130122	-0.136318	-0.124309	-0.0655187	-0.135929	-0.157225	-0.17803	-0.0231103	-0.03267	-0.0471631	-0.0234098	0.027389	0.0217273	0.0171179	-0.064516	-0.119493	0.0944626	-0.0132106	0.0275135	0.02959
GSE11961_MEMORY_BCELL_DAY7_VS_GERMINAL_CENTER_BCELL_DAY40_UP	-0.158045	-0.0825857	-0.103709	-0.106966	-0.0613231	-0.097496	-0.117997	-0.128631	-0.0196538	-0.129421	-0.0599125	-0.175229	-0.062467	-0.11792	-0.0843293	-0.0557532	-0.0942542	-0.131559	-0.202034	-0.16186	-0.0956135	-0.128693	-0.0955815	-0.186195	-0.185968	-0.106962	-0.160793	-0.181515	-0.188001	-0.195291	-0.166224	-0.137823	-0.0011008	-0.0890492	-0.138127	-0.0739704	0.0231408	-0.0683344	-0.0356378	-0.0330788	-0.0389472	-0.0512584	0.0198731	-0.124665	-0.113702	0.0303063	-0.0387518	-0.00553299	-0.081522
GSE13306_RA_VS_UNTREATED_MEM_CD4_TCELL_UP	0.0173234	-0.0874808	0.0380636	-0.0710121	-0.0638107	0.0135735	-0.0401113	-0.104698	0.00770412	-0.18505	-0.189358	-0.21041	-0.188882	-0.179968	-0.196873	-0.15423	-0.222644	-0.162622	-0.188636	-0.177921	-0.172067	-0.187058	-0.175592	-0.218034	-0.206764	-0.141263	-0.1463	-0.0852487	-0.246323	-0.183049	-0.183833	-0.259691	-0.244815	-0.240152	-0.233406	-0.234258	0.0958504	0.0568241	0.0789787	0.0539398	0.104975	0.0294619	0.0561872	0.0311082	0.0341508	0.0748895	0.0524081	-0.00164085	0.0320416
GSE13484_12H_UNSTIM_VS_YF17D_VACCINE_STIM_PBMC_DN	-0.042625	-0.0653169	-0.0605191	-0.129015	-0.046982	-0.0207892	-0.0453796	-0.0523615	0.0743701	-0.0316835	0.110997	0.0375784	0.159482	-0.0100197	0.190714	0.0725129	0.11287	0.134723	0.0314356	-0.001933	0.136021	0.0614619	0.116961	0.0468905	0.0290347	-0.0228519	0.0350419	0.0494143	0.0987436	0.0240778	0.0657312	0.0821666	0.212928	0.0762029	0.0557572	0.0212653	0.0246215	-0.150052	-0.0301242	-0.0624635	-0.00742684	-0.0623453	0.107331	-0.131364	-0.223597	0.105652	0.0132217	-0.108962	-0.087364
GSE13484_12H_VS_3H_YF17D_VACCINE_STIM_PBMC_UP	-0.202508	-0.259356	-0.230348	-0.156814	-0.229187	-0.23008	-0.241119	-0.250352	-0.136408	0.134448	0.0938093	0.0586735	0.189737	0.102572	0.0273967	0.151632	-0.0823281	-0.0315376	-0.047795	0.0684226	0.0648872	-0.0841974	0.0804679	0.018372	-0.0629185	0.172454	-0.0355023	0.0385863	-0.102744	0.0607842	-0.0719769	-0.051038	-0.0484556	-0.153507	-0.164467	-0.0938761	0.112434	0.0300813	0.0347082	0.103237	0.0701012	0.10235	0.112497	0.143641	0.0594877	0.135489	0.0805623	0.100039	0.114438
GSE13484_UNSTIM_VS_12H_YF17D_VACCINE_STIM_PBMC_DN	-0.257252	-0.26705	-0.214769	-0.277901	-0.245898	-0.198173	-0.212393	-0.26106	-0.176259	0.0472971	0.159998	0.0527022	0.137584	-0.0340121	0.124561	0.162154	0.0580432	0.161855	0.115079	-0.00809707	0.135572	0.0897743	0.107797	0.0974034	0.0980726	-0.0140289	0.0333826	0.144406	0.0486422	0.0670785	0.0695094	0.0846843	0.15741	0.0518455	0.0978043	0.0749932	0.0702467	-0.101633	-0.0389116	-0.0344313	-0.0317451	-0.0521606	0.097838	-0.117871	-0.131618	0.0860521	-0.0306096	-0.0389852	-0.0241188
GSE13484_UNSTIM_VS_YF17D_VACCINE_STIM_PBMC_DN	-0.280541	-0.229011	-0.18666	-0.300625	-0.0452989	-0.22462	-0.337254	-0.229941	-0.0209156	-0.184173	0.243479	-0.13731	0.27407	0.0464382	0.281048	0.042977	-0.105172	0.109489	-0.142401	-0.15561	0.0486866	-0.119487	-0.054683	-0.131711	-0.26387	-0.0214359	-0.156825	-0.105657	-0.191572	-0.0522337	-0.15252	-0.192553	0.205194	-0.227046	-0.214135	-0.227873	0.290794	0.0430168	-0.0589457	0.12003	0.190967	0.217597	0.348773	-0.175587	-0.235567	0.372644	0.249467	-0.00127071	-0.0700712
GSE13485_CTRL_VS_DAY3_YF17D_VACCINE_PBMC_DN	-0.333792	-0.301346	-0.256144	-0.297606	-0.138267	-0.304393	-0.38629	-0.352015	-0.222747	-0.173883	0.216221	-0.0791315	0.243003	0.145179	0.176237	0.0737589	-0.241648	-0.0134927	-0.274296	-0.165569	-0.0424203	-0.290103	-0.107505	-0.124842	-0.39302	0.129248	-0.26403	-0.198867	-0.304315	-0.143394	-0.26879	-0.287073	-0.16711	-0.493859	-0.450211	-0.46021	0.19602	-0.00160032	-0.223047	0.134947	0.0379244	0.249751	0.285932	-0.0314539	-0.282292	0.306798	0.234882	-0.0147844	-0.0599706
GSE13485_CTRL_VS_DAY7_YF17D_VACCINE_PBMC_DN	-0.386624	-0.330221	-0.327036	-0.394485	-0.185655	-0.29245	-0.447269	-0.364682	-0.222355	-0.204166	0.308682	-0.0850895	0.330794	0.120231	0.340765	0.141729	-0.199913	0.056767	-0.253881	-0.203674	0.0563033	-0.26443	-0.0906153	-0.144983	-0.392785	0.0983176	-0.254872	-0.110107	-0.279768	-0.103862	-0.238295	-0.238687	-0.0349714	-0.414245	-0.388694	-0.414002	0.205943	-0.116869	-0.214306	0.0861161	0.056022	0.171039	0.264767	-0.19406	-0.35208	0.294465	0.246051	-0.123798	-0.170019
GSE13485_DAY1_VS_DAY3_YF17D_VACCINE_PBMC_DN	-0.401087	-0.425505	-0.371835	-0.349525	-0.332154	-0.32296	-0.416576	-0.360061	-0.265749	-0.0320531	0.111445	-0.0487857	0.120327	0.0729116	0.102325	0.120641	-0.166906	0.0179265	-0.0890811	-0.102734	0.0641653	-0.0899185	-0.123641	-0.0796134	-0.131259	0.160531	-0.0784438	0.00111408	-0.250242	-0.00645896	-0.190939	-0.0567957	0.0836189	-0.233736	-0.179984	-0.170841	0.0721784	-0.0784769	-0.181277	0.0536396	-0.0618943	0.0101112	0.075863	-0.0629214	-0.137157	0.147988	0.0861542	0.0237529	-0.0272307
GSE13485_DAY1_VS_DAY7_YF17D_VACCINE_PBMC_DN	-0.436074	-0.444111	-0.399797	-0.411653	-0.329456	-0.367573	-0.492642	-0.425551	-0.303039	0.0204972	0.367313	0.00744184	0.363368	0.215201	0.355779	0.234931	-0.192785	0.1832	-0.0754068	-0.065142	0.178065	-0.122529	-0.00641831	-0.086734	-0.265818	0.252444	-0.105982	0.0330115	-0.281258	0.0504267	-0.22566	-0.172088	0.146021	-0.322693	-0.354521	-0.353483	0.17525	-0.148457	-0.263067	0.0490816	-0.0165232	0.089757	0.174151	-0.223289	-0.325842	0.233205	0.181966	-0.109852	-0.220653
GSE13485_DAY3_VS_DAY7_YF17D_VACCINE_PBMC_DN	-0.381548	-0.322931	-0.310498	-0.391836	-0.122132	-0.248623	-0.465255	-0.350096	-0.211904	-0.363982	0.203819	-0.291425	0.239725	-0.140618	0.28597	-0.0375054	-0.22181	0.0117937	-0.306246	-0.354441	-0.00864036	-0.220885	-0.227104	-0.287324	-0.355209	-0.136023	-0.234553	-0.131081	-0.3579	-0.225302	-0.339868	-0.269089	0.0586995	-0.324822	-0.317223	-0.316088	0.148755	-0.268324	-0.296767	-0.0773443	-0.0628734	0.0271673	0.171797	-0.290517	-0.403758	0.209358	0.184952	-0.199176	-0.2919
GSE13485_DAY7_VS_DAY21_YF17D_VACCINE_PBMC_UP	-0.188219	-0.19542	-0.174095	-0.305044	-0.0885974	-0.146223	-0.297207	-0.257449	-0.136387	-0.160001	0.258398	-0.0280209	0.210482	0.0944706	0.285198	0.16285	0.0745305	0.155903	-0.0328088	-0.0721426	0.0920897	0.0251077	-0.0616371	0.021568	-0.0940877	0.122614	-0.000323283	-0.0253859	-0.0175657	0.0331197	-0.0489655	0.0568057	0.133007	-0.104663	-0.0515111	-0.110972	0.222308	0.0667224	0.0820658	0.227533	0.172504	0.298051	0.30183	0.0663839	-0.154707	0.312425	0.318023	0.0581393	0.0527238
GSE13485_PRE_VS_POST_YF17D_VACCINATION_PBMC_DN	-0.374145	-0.357925	-0.329196	-0.33333	-0.255673	-0.3203	-0.444847	-0.401345	-0.273357	-0.0644847	0.283955	-0.0510097	0.291946	0.202647	0.241582	0.190492	-0.260601	0.0309267	-0.24686	-0.0944034	0.0146467	-0.294196	-0.0643742	-0.0889711	-0.406705	0.190483	-0.243275	-0.0820102	-0.333382	-0.0459972	-0.268355	-0.292476	-0.129854	-0.489266	-0.478112	-0.470501	0.208928	0.0144718	-0.209605	0.160504	0.059904	0.270345	0.289962	-0.0158803	-0.262571	0.327887	0.233961	0.0102478	-0.0668096
GSE13738_RESTING_VS_TCR_ACTIVATED_CD4_TCELL_DN	-0.213436	-0.216571	-0.196176	-0.18297	-0.287781	-0.223563	-0.236769	-0.25056	-0.217542	0.0322506	0.123546	0.00159753	0.0409687	-0.0252604	0.071571	0.0590034	0.0415637	0.0794001	0.0192902	-0.0257784	0.0525983	0.0150532	0.0264135	0.0253539	0.0752819	-0.032414	0.0106732	0.0786807	0.0381681	0.0369835	0.0328139	0.0441125	0.185153	0.0036555	0.0834688	0.0966916	-0.0102494	0.0301091	0.0014834	0.0065122	-0.0145637	-0.00263887	0.0250769	0.00470314	-0.0284763	-0.003544	-0.011556	0.0143124	-0.0158626
GSE13887_RESTING_VS_ACT_CD4_TCELL_DN	-0.383411	-0.366474	-0.350148	-0.346944	-0.393734	-0.317675	-0.38354	-0.382541	-0.334107	-0.039532	-0.0277568	0.00653462	-0.00927894	-0.036386	-0.148676	-0.0728175	-0.0964146	-0.105275	-0.0920312	-0.0859791	-0.0718551	-0.0676282	-0.0757861	-0.0179844	-0.0311674	-0.134989	-0.0393421	-0.0544812	-0.1291	-0.0939865	-0.00993059	0.00992908	-0.119973	-0.0592365	-0.0646094	-0.0260749	-0.00645736	-0.0171965	0.00447327	0.0621361	-0.0265297	-0.00456025	-0.0151182	-0.0221959	0.0134853	0.011266	-0.00222032	0.0174505	-0.0306179
GSE13946_CTRL_VS_DSS_COLITIS_GD_TCELL_FROM_COLON_UP	-0.350419	-0.33859	-0.313263	-0.380682	-0.347266	-0.349576	-0.339584	-0.331911	-0.334638	0.0176352	0.126296	0.0523055	0.0824901	0.0600996	0.118616	0.0761894	0.0668325	0.10614	0.0500921	-0.018658	0.0531383	0.0448985	0.0937475	0.0751755	0.0628722	0.012661	0.0438684	0.1302	0.10049	0.0203835	0.102947	0.0628554	0.107067	-0.0687604	0.00772885	-0.0203242	-0.0162107	-0.00874623	0.0574977	-0.0246165	0.0312778	-0.0148374	0.0816062	-0.0384776	-0.00730312	0.0500563	0.0162316	0.00924959	0.0388873
GSE14000_UNSTIM_VS_16H_LPS_DC_TRANSLATED_RNA_DN	-0.059676	-0.0660025	-0.0200967	-0.0031248	0.0465706	-0.00747379	-0.10332	-0.0260661	0.0921398	-0.0976576	0.25626	-0.00383652	0.272859	0.101006	0.253003	0.101533	0.0522542	0.138702	0.00404682	-0.0291595	0.146376	0.0423233	0.0321794	-0.0137944	-0.0566867	0.0646423	0.0676653	0.0988619	-0.0295951	0.0737269	-0.0291016	0.0285632	0.308395	-0.0418001	-0.0324359	-0.0538072	0.301021	0.0795763	0.0716016	0.228982	0.250491	0.282585	0.309011	0.0516594	0.00114397	0.354243	0.346155	0.167725	0.110597
GSE14000_UNSTIM_VS_4H_LPS_DC_DN	-0.324799	-0.281805	-0.253959	-0.321209	-0.210927	-0.231303	-0.370993	-0.271241	-0.0869496	-0.150143	0.208194	-0.0569177	0.245081	-0.0043447	0.208127	0.101132	-0.0407561	0.139811	-0.0995881	-0.135942	0.131306	-0.072479	0.00833038	-0.0654911	-0.234435	0.0180512	-0.102967	-0.0647014	-0.152535	-0.034676	-0.130026	-0.114407	0.237038	-0.202257	-0.137917	-0.157775	0.189385	-0.0458646	-0.0824474	0.0836049	0.106791	0.147842	0.284924	-0.0877002	-0.218543	0.306034	0.207473	0.00278857	-0.0580497
GSE14000_UNSTIM_VS_4H_LPS_DC_TRANSLATED_RNA_DN	-0.222118	-0.17326	-0.134087	-0.255124	-0.0585087	-0.151918	-0.312552	-0.211816	0.000524226	-0.248676	0.198451	-0.130797	0.251326	-0.0575853	0.25353	0.0186535	-0.0897289	0.0680681	-0.202447	-0.210518	0.0828906	-0.118149	-0.0576696	-0.118752	-0.227903	-0.0272407	-0.134995	-0.0562587	-0.206129	-0.0771447	-0.170133	-0.112681	0.265454	-0.223207	-0.198417	-0.208419	0.140255	-0.0579765	-0.172065	-0.0117346	0.0598682	0.0804388	0.217959	-0.183071	-0.241501	0.262247	0.209821	-0.0916987	-0.122827
GSE1432_1H_VS_24H_IFNG_MICROGLIA_DN	-0.354112	-0.315347	-0.315583	-0.3246	-0.28356	-0.305994	-0.371424	-0.338857	-0.139952	0.0801154	0.187119	0.09206	0.253863	0.160136	0.240681	0.245591	0.0156388	0.108567	-0.0127334	0.0892551	0.0769069	-0.0375323	0.123019	0.0678674	-0.144518	0.188644	0.0423504	0.0101841	-0.131695	0.0646467	0.0150091	-0.0433606	0.0418631	-0.17224	-0.23225	-0.151089	0.220074	0.0741258	-0.0260663	0.044733	0.101685	0.078761	0.220141	-0.0275126	-0.0277424	0.190358	0.0858438	0.0821436	-0.0367741
GSE1432_1H_VS_6H_IFNG_MICROGLIA_DN	-0.326426	-0.271166	-0.240134	-0.286758	-0.228579	-0.245195	-0.335836	-0.311871	-0.0647831	0.084503	0.263801	0.0949702	0.299161	0.171768	0.301986	0.259233	0.0971035	0.161768	0.0262098	0.0909135	0.14805	0.0185681	0.154117	0.105434	-0.0782724	0.16895	0.0456202	0.0557281	-0.0675187	0.0951269	0.0687112	0.00165047	0.163144	-0.0707072	-0.102978	-0.0492761	0.288479	0.104954	0.059747	0.1659	0.154585	0.14818	0.309435	0.0690378	-0.00130668	0.308629	0.17223	0.157142	0.0678247
GSE1432_CTRL_VS_IFNG_1H_MICROGLIA_DN	-0.195299	-0.178109	-0.142632	-0.168232	-0.152172	-0.138364	-0.199593	-0.150505	-0.0234946	-0.0462345	0.082982	-0.0330942	0.11595	0.0180033	0.143861	0.0765751	0.0624889	0.0348375	0.0290983	-0.0380692	0.0450514	0.0394481	0.036163	0.0406443	0.0172932	-0.00282161	0.0255097	0.045858	0.0328501	0.0182067	0.0359585	0.00161218	0.242978	0.00519025	0.0333377	0.0636889	0.0415602	-0.0978668	-0.0632271	-0.0819589	-0.0404168	-0.0758378	0.0319122	-0.161243	-0.0978575	0.0555435	0.00736985	-0.0643688	-0.0885311
GSE1432_CTRL_VS_IFNG_24H_MICROGLIA_DN	-0.370205	-0.321127	-0.319193	-0.365358	-0.286669	-0.326972	-0.414449	-0.380255	-0.179531	-0.0355648	0.293306	0.022665	0.348597	0.143827	0.369181	0.258879	-0.0283815	0.12841	-0.127566	-0.0471688	0.048747	-0.125221	0.0970226	0.014613	-0.235717	0.162981	-0.0448286	-0.0177058	-0.179202	0.000792653	-0.0905406	-0.159686	0.0636646	-0.279112	-0.295654	-0.2496	0.279329	0.0803881	-0.0129288	0.0890471	0.14138	0.143606	0.339196	-0.0630874	-0.192357	0.332465	0.185521	0.0937705	-0.0132509
GSE1432_CTRL_VS_IFNG_6H_MICROGLIA_DN	-0.36103	-0.285493	-0.276886	-0.354674	-0.270376	-0.303406	-0.389001	-0.342455	-0.0756294	-0.0389697	0.245738	0.0417269	0.29743	0.10531	0.28484	0.243744	0.0207715	0.124785	-0.0505952	-0.00225738	0.0894699	-0.0596999	0.0793357	0.0140718	-0.15973	0.0971416	0.00492084	-0.00218106	-0.177069	0.00655589	-0.0214458	-0.129963	0.115295	-0.154179	-0.177114	-0.129918	0.284105	0.0980682	0.0100673	0.101904	0.136306	0.18522	0.331876	0.0535493	-0.0843434	0.346048	0.204467	0.161847	0.0604341
GSE14415_ACT_TCONV_VS_ACT_NATURAL_TREG_DN	-0.23121	-0.235564	-0.186705	-0.233931	-0.226847	-0.141991	-0.250044	-0.223146	-0.172168	-0.0177138	0.163895	-0.00527991	0.106688	-0.0248548	0.174885	0.0669511	0.0305652	0.121288	0.0396097	-0.0657177	0.0953674	0.0378176	0.0936461	0.0182931	0.058121	-0.0197654	-0.0447488	0.153898	-0.00860974	0.0378271	0.0199995	0.0210546	0.142456	-0.0781828	0.00141393	-0.0164184	0.0762811	-0.0211195	0.0650074	0.0529767	0.0923915	0.0359797	0.138837	0.0343261	-0.000255596	0.0851872	0.0985104	-0.00630312	0.0330292
GSE14769_UNSTIM_VS_120MIN_LPS_BMDM_DN	-0.113991	-0.105707	-0.0913666	-0.162736	-0.106544	-0.0276164	-0.149086	-0.134961	0.0191914	-0.117265	0.112834	0.0157452	0.118153	-0.118115	0.172576	0.105974	0.106146	0.163312	0.0478297	-0.0687619	0.112847	0.125212	0.0332234	0.0475925	0.0232456	-0.0929319	0.0506126	0.0854673	0.08971	-0.0221611	0.0695441	0.0452878	0.232254	0.0952824	0.154745	0.147031	0.191261	0.142105	0.204098	0.177466	0.195003	0.163208	0.247495	0.114778	0.08752	0.243746	0.230612	0.115312	0.187944
GSE14769_UNSTIM_VS_20MIN_LPS_BMDM_DN	-0.158556	-0.170394	-0.122002	-0.170806	-0.193799	-0.1068	-0.181892	-0.134015	-0.0427994	0.0316548	0.162886	0.0758497	0.237357	0.0837866	0.286899	0.155328	0.17151	0.195311	0.104297	0.0533078	0.15519	0.176997	0.209177	0.129629	0.115535	0.105962	0.129393	0.162483	0.187497	0.108854	0.191172	0.12266	0.284848	0.172013	0.20213	0.226072	0.00435322	-0.053444	0.0080624	-0.0844629	-0.0931282	-0.0681391	0.0378149	-0.0969109	-0.140921	0.0513659	-0.08713	-0.125353	0.0347752
GSE14769_UNSTIM_VS_80MIN_LPS_BMDM_DN	-0.25048	-0.265768	-0.23376	-0.290408	-0.301676	-0.223301	-0.275428	-0.214882	-0.115581	-0.00533747	0.193936	0.120231	0.213442	-0.0443248	0.30659	0.223581	0.256473	0.292192	0.158139	0.0548683	0.263434	0.225405	0.214398	0.18565	0.208551	0.00372086	0.199449	0.22616	0.27544	0.129578	0.236116	0.169305	0.483366	0.240822	0.274346	0.245317	-0.0367712	-0.136724	0.0165845	-0.0490913	-0.00963532	-0.0617277	0.0657366	-0.170306	-0.209435	0.0810694	-0.0140431	-0.155131	-0.0315448
GSE15624_CTRL_VS_6H_HALOFUGINONE_TREATED_CD4_TCELL_UP	-0.120416	-0.0946794	-0.163826	-0.22238	-0.0772928	-0.0646723	-0.059595	-0.0930547	-0.00565126	-0.229917	-0.206277	-0.214466	-0.184275	-0.188649	-0.153992	-0.205674	-0.201633	-0.199998	-0.222585	-0.243331	-0.176942	-0.243756	-0.286243	-0.213539	-0.270691	-0.193523	-0.228612	-0.30253	-0.211912	-0.274207	-0.184342	-0.228818	-0.270859	-0.283105	-0.270942	-0.312083	-0.0449869	-0.0982158	0.00400328	0.047011	-0.01453	0.0210291	0.137811	-0.0140229	-0.124342	0.114896	0.0331275	-0.0362171	-0.0435617
GSE15930_STIM_VS_STIM_AND_IFNAB_48H_CD8_T_CELL_DN	-0.0880092	-0.120514	-0.064437	-0.132467	-0.076555	-0.10576	-0.16967	-0.143102	-0.00250604	-0.19355	-0.0193682	-0.245471	0.00871769	-0.116328	-0.0290882	-0.120492	-0.199229	-0.108878	-0.194608	-0.250949	-0.0742302	-0.144635	-0.181122	-0.264223	-0.226585	-0.109795	-0.202169	-0.154457	-0.247214	-0.207781	-0.267011	-0.183693	-0.0314488	-0.221285	-0.166693	-0.177281	0.172517	0.167144	0.0576482	0.190593	0.123834	0.23261	0.188665	0.0460354	0.0368374	0.270525	0.206316	0.157424	0.153198
GSE16385_IL4_VS_ROSIGLITAZONE_STIM_MACROPHAGE_DN	-0.248713	-0.215268	-0.189296	-0.158624	-0.177624	-0.191037	-0.2174	-0.164509	-0.0632447	-0.120888	-0.0750392	-0.080887	-0.0540965	-0.100051	-0.0775941	-0.113825	-0.122678	-0.164749	-0.202914	-0.0956082	-0.155715	-0.151482	-0.116111	-0.101594	-0.172299	-0.0776346	-0.132121	-0.181917	-0.147827	-0.170112	-0.0823885	-0.15423	-0.070862	-0.158423	-0.16554	-0.146607	0.0223442	0.00718266	-0.0810449	0.0051296	0.0204687	-0.0080826	0.0041831	-0.0748853	-0.0869924	0.0403865	-0.0177532	-0.00954923	-0.078381
GSE16755_CTRL_VS_IFNA_TREATED_MAC_DN	-0.258116	-0.23445	-0.181568	-0.242091	-0.176145	-0.212673	-0.299641	-0.221061	-0.0340933	-0.0639027	0.21112	0.0145512	0.266693	0.0262071	0.239114	0.203217	0.130447	0.188721	0.02316	-0.0260181	0.170083	0.101482	0.141571	0.109639	0.0329373	0.0830814	0.0930794	0.107783	0.0357569	0.0842305	0.0502832	0.0820136	0.321543	0.0539426	0.0419744	0.0926476	0.283018	0.109412	0.10729	0.149262	0.171525	0.143457	0.313868	0.0625969	-0.0479566	0.322232	0.237993	0.131591	0.127729
GSE1740_MCSF_VS_MCSF_AND_IFNG_DAY2_DERIVED_MACROPHAGE_UP	-0.202098	-0.0955078	-0.136131	-0.227897	-0.134533	-0.184045	-0.291768	-0.232554	-0.0921912	-0.338816	-0.293036	-0.322578	-0.158684	-0.299493	-0.130002	-0.199189	-0.305168	-0.300194	-0.400964	-0.354934	-0.342431	-0.34658	-0.276669	-0.373725	-0.396826	-0.303571	-0.321051	-0.321774	-0.410125	-0.349127	-0.331367	-0.375012	-0.287022	-0.385265	-0.414369	-0.404591	0.000240615	-0.0935164	-0.243104	-0.139934	-0.0893036	-0.0720729	0.0447231	-0.195126	-0.224931	0.0797221	-0.0666894	-0.123641	-0.102856
GSE1740_UNSTIM_VS_IFNA_STIMULATED_MCSF_DERIVED_MACROPHAGE_DN	-0.238535	-0.181544	-0.164466	-0.225263	-0.193647	-0.135564	-0.229062	-0.199432	-0.0513121	-0.0315141	0.210117	0.0135595	0.267813	-0.0214446	0.275237	0.2108	0.0525292	0.176429	0.00486293	-0.0498386	0.111849	0.0112402	0.0654045	0.0114313	-0.0368295	-0.0480695	0.0288948	0.0866655	-0.0418124	0.0414353	0.0461083	0.00526082	0.221129	-0.030741	-0.0334784	-0.00560177	0.135363	-0.0487371	-0.102668	-0.000812543	0.0733653	-0.00782492	0.160192	-0.0867885	-0.16397	0.201555	0.0235246	-0.0461839	-0.0493781
GSE17721_0.5H_VS_12H_CPG_BMDC_DN	-0.144626	-0.213725	-0.161548	-0.08147	-0.194941	-0.116848	-0.1512	-0.133066	-0.028196	-0.0706385	0.0543629	-0.0544375	-0.0299208	-0.0618182	0.036581	-0.0120153	-0.0766596	-0.0273319	-0.0213878	-0.0696531	-0.0264767	-0.0241784	-0.0642948	-0.0294311	-0.0485785	-0.0555678	-0.0687751	-0.0199626	-0.0388139	-0.0391173	-0.0594889	-0.0533305	0.0639101	-0.0932232	-0.0247493	-0.0198745	0.0549819	0.0484769	0.082302	0.0572102	0.065338	0.0199732	0.109162	0.0559717	0.0345929	0.110717	0.0567504	0.0889339	0.0939408
GSE17721_0.5H_VS_12H_PAM3CSK4_BMDC_DN	-0.287574	-0.338388	-0.291772	-0.219156	-0.30207	-0.287846	-0.301135	-0.289865	-0.258551	0.0331377	0.01115	-0.0476117	0.0750586	0.0228394	0.00154005	0.0360341	-0.102771	-0.0280511	-0.00234727	-0.0175965	0.0150663	-0.049303	0.0135955	0.00850406	-0.0829607	0.0163895	-0.0286581	0.0336721	-0.0838102	0.012426	-0.0392359	-0.0325515	-0.0630559	-0.0788373	-0.0940492	-0.0517707	0.0326328	-0.0150585	0.0245622	0.0880268	-0.0447354	0.0773882	0.0619635	0.117205	0.101866	0.096863	0.0421641	0.134797	0.105684
GSE17721_0.5H_VS_24H_CPG_BMDC_DN	-0.130248	-0.174045	-0.145269	-0.181374	-0.193326	-0.119403	-0.184932	-0.162975	-0.0578099	-0.0777567	-0.0552362	-0.0779579	-0.0621836	-0.123734	-0.0232764	-0.0373649	-0.0234446	-0.0985573	-0.0738914	-0.125806	-0.0817761	-0.13405	-0.0925212	-0.0679183	-0.110669	-0.0396717	-0.112133	-0.0615249	-0.0860165	-0.106346	-0.0907435	-0.13019	-0.0105838	-0.128983	-0.130962	-0.137409	-0.0722126	-0.0828284	-0.0525353	-0.0595229	-0.0743771	-0.0556542	-0.0054039	-0.0432557	-0.0947827	0.00156274	-0.111429	-0.0663543	-0.0801558
GSE17721_0.5H_VS_24H_LPS_BMDC_DN	-0.209638	-0.21104	-0.197288	-0.166629	-0.189786	-0.202829	-0.191992	-0.170774	-0.0767299	-0.0149009	0.0383077	0.000434634	0.0296418	0.0279225	0.0387708	0.0858542	-0.101948	0.0389421	-0.00549651	0.00346227	0.0180835	-0.0868789	0.0336424	-0.0018826	-0.0656327	0.0361366	-0.0617032	-0.0004608	-0.117533	0.0206689	-0.057725	-0.0768411	0.00984197	-0.0711673	-0.0862448	-0.0531976	0.0460409	-0.00021404	-0.0314856	-0.0118573	-0.0371391	-0.00474888	-0.0194134	0.0655823	0.00257315	0.06725	-0.0195661	-0.0106236	0.0854533
GSE17721_0.5H_VS_4H_CPG_BMDC_DN	-0.138053	-0.154212	-0.142612	-0.109924	-0.16153	-0.142868	-0.166623	-0.257701	-0.108443	-0.0967924	-0.00627118	-0.0463019	-0.0336001	-0.114482	-0.0469631	-0.0291626	-0.0917962	-0.0330999	-0.0515248	-0.121091	-0.0250731	-0.08796	-0.0423651	-0.0348899	-0.0703394	-0.134957	-0.0831528	-0.0441727	-0.0899588	-0.0695399	-0.0752284	-0.0631932	-0.0569988	-0.109022	-0.0814319	-0.0899504	0.157015	0.0931733	0.114233	0.0863859	0.0929846	0.0656659	0.125417	0.0871734	0.0216684	0.145213	0.121595	0.0906513	0.112375
GSE17721_0.5H_VS_4H_LPS_BMDC_DN	-0.1083	-0.101875	-0.0776678	-0.171702	-0.122078	-0.0601217	-0.131633	-0.106312	-0.0281738	-0.207403	-0.0513302	-0.204907	-0.113718	-0.184109	-0.0767385	-0.108448	-0.144219	-0.0938316	-0.12809	-0.238013	-0.0942002	-0.139807	-0.170897	-0.168337	-0.119069	-0.207717	-0.18562	-0.158578	-0.139943	-0.19334	-0.143954	-0.135785	0.0153578	-0.128696	-0.105069	-0.115076	0.0730448	-0.0223232	0.152121	0.0834733	0.0724747	-0.0748585	0.182623	0.0220094	-0.0477626	0.200901	0.035248	-0.0388693	0.0631645
GSE17721_0.5H_VS_8H_CPG_BMDC_DN	-0.28936	-0.290257	-0.271186	-0.187106	-0.279629	-0.288264	-0.251988	-0.257288	-0.179873	0.0660285	0.072589	0.0508509	0.102482	0.0744995	0.0980131	0.124355	0.0453864	0.0737932	0.0420855	0.0384035	0.126496	0.0478963	0.125621	0.100057	0.0305996	0.0351418	0.0475821	0.0545348	0.0315375	0.0733951	0.0816413	-0.0127255	0.123995	0.0201529	0.0271599	0.0547018	0.120063	0.0813867	0.0914881	0.0669108	0.106604	0.145373	0.120998	0.0739127	0.0924675	0.154723	0.132601	0.16875	0.127542
GSE17721_CTRL_VS_CPG_12H_BMDC_DN	-0.278214	-0.313344	-0.298846	-0.287474	-0.279892	-0.265415	-0.280854	-0.254178	-0.232124	-0.193406	-0.118415	-0.161976	-0.0828461	-0.170016	-0.0165561	-0.123392	-0.0984078	-0.0901942	-0.111447	-0.162229	-0.0731567	-0.0725826	-0.143698	-0.16005	-0.106192	-0.170863	-0.102144	-0.141504	-0.131885	-0.144619	-0.135727	-0.0648376	0.0899069	-0.0707645	-0.019583	-0.0226786	-0.0863836	-0.190152	-0.119286	-0.127786	-0.187366	-0.216811	-0.0830007	-0.170599	-0.20931	-0.0436686	-0.122963	-0.189575	-0.152384
GSE17721_CTRL_VS_CPG_4H_BMDC_DN	-0.181694	-0.196842	-0.151728	-0.194737	-0.171536	-0.156021	-0.194107	-0.170777	-0.0916077	0.0368346	0.146517	0.0576795	0.116407	0.0428805	0.210986	0.131323	0.101126	0.156175	0.0910871	0.0612623	0.0959719	0.0330076	0.117914	0.10165	0.0166519	0.0713703	0.0944628	0.141516	0.0715033	0.096045	0.0688748	0.0473626	0.202691	0.0396025	0.0322691	0.0281503	0.156153	-0.0463457	0.0765753	0.0918191	0.0537791	-0.00942911	0.197338	0.0157776	-0.0192058	0.185086	0.0911187	0.0779706	0.104457
GSE17721_CTRL_VS_GARDIQUIMOD_12H_BMDC_DN	-0.0371225	-0.098555	-0.0721563	-0.0695501	-0.0193441	-0.026524	-0.0612502	-0.0655331	0.00620731	-0.0876071	0.00708991	-0.0584684	-0.00300924	-0.10538	-0.000464942	0.0221086	-0.0411348	-0.0278307	-0.067526	-0.052366	-0.0461862	-0.00302603	-0.0816412	-0.0106827	-0.0522514	-0.0559585	-0.0298791	-0.0114387	-0.0170619	-0.0433541	-0.0370085	-0.0135215	0.0186633	-0.0159459	-0.0740961	-0.032692	-0.00505929	-0.0526589	-0.0589797	0.0273198	-0.0485874	0.0359771	0.05633	0.0795889	-0.0542988	0.0105458	0.00895146	-0.0775616	0.014497
GSE17721_CTRL_VS_GARDIQUIMOD_6H_BMDC_DN	-0.168802	-0.196146	-0.179905	-0.172254	-0.17694	-0.181517	-0.166501	-0.175065	-0.147017	-0.175811	-0.0728475	-0.154704	-0.122619	-0.144956	-0.015319	-0.101629	-0.0901689	-0.0787979	-0.100847	-0.139512	-0.0823577	-0.0687832	-0.16473	-0.0849822	-0.114277	-0.158631	-0.103339	-0.100368	-0.0835601	-0.149971	-0.0898338	-0.103944	0.0534791	-0.0191149	-0.0696577	-0.0416345	-0.0608567	-0.0470477	-0.0356786	-0.0350201	-0.111574	-0.0286753	-0.0271067	-0.0491335	-0.082287	-0.00623487	-0.074792	-0.115878	-0.00792412
GSE17721_CTRL_VS_PAM3CSK4_12H_BMDC_DN	-0.19278	-0.177879	-0.184898	-0.269975	-0.171037	-0.124405	-0.189244	-0.185772	-0.123781	-0.115938	-0.0568337	-0.153817	-0.0698361	-0.171906	0.0239001	-0.0713819	-0.0378112	-0.0465455	-0.144868	-0.160189	-0.0568976	-0.108973	-0.111275	-0.0955952	-0.157231	-0.131539	-0.0928782	-0.153046	-0.0642281	-0.124161	-0.097673	-0.143571	0.048877	-0.0928919	-0.08966	-0.0916548	-0.0568348	-0.0970281	-0.109561	-0.0816987	-0.135783	-0.0969484	0.0316776	-0.0819764	-0.134805	-0.020706	-0.0961301	-0.124641	-0.110453
GSE17721_CTRL_VS_POLYIC_12H_BMDC_DN	-0.112973	-0.0876795	-0.132159	-0.201241	-0.0917781	-0.067337	-0.203917	-0.0916797	-0.00936348	0.0482863	0.0926795	0.0372217	0.0892935	0.0353397	0.144724	0.122827	0.0894077	0.0395573	0.0850079	0.0191445	0.132685	0.102077	0.0835416	0.0617343	0.0321634	0.0537364	0.0493878	0.0505528	0.0747146	0.0182519	0.0120868	0.0424611	0.190671	0.0494364	0.0311828	0.0423935	0.0386136	-0.127953	-0.00243911	0.0444859	0.0319591	-0.105292	0.0739938	-0.0576074	-0.132394	0.0549189	-0.0300693	-0.120213	-0.085262
GSE17721_CTRL_VS_POLYIC_24H_BMDC_DN	0.0217769	0.0482984	0.0348922	-0.060216	0.0594019	0.0535149	0.00433355	0.0275286	0.0962597	-0.0203563	0.106147	0.00542913	0.0563586	-0.0399382	0.0918464	0.053878	-0.020266	0.0352884	0.0363275	-0.0185732	0.0640628	0.0322629	0.0159869	0.034678	-0.0290234	0.00444303	-0.00428799	0.0108655	-0.0162706	0.0289174	-0.00897829	-0.0163237	0.0686736	-0.0240708	-0.0517637	-0.0619862	0.132449	0.00910845	0.0521587	0.0817989	0.0791926	0.000547074	0.161151	0.0267428	-0.0268872	0.11707	0.0566095	0.00271124	0.0237229
GSE17721_CTRL_VS_POLYIC_4H_BMDC_DN	-0.00120901	-0.0576582	0.0325752	-0.108372	0.015996	0.00308988	-0.0827338	-0.0379192	0.112677	-0.0297997	0.145297	-0.00330904	0.149433	0.00726743	0.181257	0.129557	0.0748151	0.147597	0.074129	0.000947837	0.164965	0.0827402	0.0577962	0.0897844	0.0282727	0.0284771	0.0572766	0.122973	0.0204128	0.10836	0.0562942	0.0219091	0.21593	0.0209216	0.0178651	0.0469242	0.198574	0.0635239	0.193188	0.19412	0.207797	0.0866377	0.272718	0.0723942	0.0299246	0.267414	0.173181	0.0556385	0.123917
GSE17721_CTRL_VS_POLYIC_8H_BMDC_DN	0.00376746	-0.0286697	-0.0507192	-0.120889	-0.00948002	-0.00217514	-0.0474316	-0.0724127	0.0158454	-0.113706	-0.0100688	-0.113876	-0.032099	-0.0899368	0.0559663	-0.0358352	-0.0773457	-0.0380159	-0.119356	-0.142698	-0.0753292	-0.0897308	-0.0871359	-0.0510348	-0.151465	-0.0878892	-0.13464	-0.0948035	-0.125009	-0.121048	-0.0621063	-0.0942461	-0.0231966	-0.102498	-0.112514	-0.100007	0.0808665	-0.00305621	0.0408787	0.0161524	0.0229223	0.00910547	0.0879364	0.0319604	-0.0602183	0.0493968	0.0320631	-0.0195343	0.036459
GSE17721_LPS_VS_CPG_12H_BMDC_DN	-0.152419	-0.182639	-0.164941	-0.162354	-0.128973	-0.0825387	-0.180742	-0.153147	-0.14097	0.00910838	0.0146014	-0.0321182	-0.0134767	-0.0252157	0.0742155	0.0377083	-0.0650291	0.0320581	0.0133191	-0.0166218	0.0442432	-0.0409731	-0.0199884	-0.0486497	-0.0357509	0.0232765	-0.0405164	0.00569121	-0.0451788	-0.0415199	-0.059055	-0.0962347	0.00922308	-0.118001	-0.0702971	-0.0807569	-0.0148262	-0.0814881	-0.112725	-0.0394936	-0.0989686	0.0298618	-0.00883638	0.0114001	-0.0690608	-0.034184	-0.0623567	-0.0147876	-0.00198972
GSE17721_LPS_VS_CPG_16H_BMDC_UP	-0.130697	-0.125243	-0.0817722	-0.0958073	-0.0639288	-0.0992714	-0.150442	-0.112264	-0.0643042	0.0247186	0.0811435	0.00154214	0.0789065	0.073212	0.098135	0.108613	-0.0344544	0.0144279	-0.0420512	0.026521	-0.00692525	-0.00999817	0.0719101	0.0252759	-0.0291988	0.061237	-0.0257842	0.0496961	-0.0685357	0.048282	0.00184299	-0.0166237	0.0458192	-0.0968228	-0.0846454	-0.0495072	-0.148767	-0.204108	-0.235947	-0.172397	-0.179922	-0.0984077	-0.0584818	-0.117473	-0.283147	-0.0928633	-0.152306	-0.165333	-0.119793
GSE17721_LPS_VS_CPG_4H_BMDC_UP	-0.252124	-0.297614	-0.277884	-0.276363	-0.301374	-0.288043	-0.285237	-0.287859	-0.271172	-0.171648	-0.0800415	-0.191439	-0.0616425	-0.176223	-0.116975	-0.0617453	-0.130212	-0.0537011	-0.157737	-0.251093	-0.125251	-0.113969	-0.18484	-0.133745	-0.123483	-0.169382	-0.122407	-0.0937623	-0.219567	-0.133202	-0.18171	-0.116268	-0.0238456	-0.111836	-0.157533	-0.100189	0.072107	0.0188373	0.002448	0.0235491	-0.020146	0.0637818	0.0436703	-0.0011466	0.0209008	0.0811965	0.0595117	0.013344	0.0592842
GSE17721_LPS_VS_GARDIQUIMOD_16H_BMDC_UP	-0.259842	-0.237085	-0.224057	-0.283392	-0.169289	-0.218993	-0.22458	-0.214697	-0.216623	-0.0622694	0.0474026	-0.0791014	0.0504943	-0.0580581	0.0512718	0.0251471	0.00736356	0.0412116	0.045032	-0.0694543	0.0651058	0.0667939	-0.0312447	-0.0450546	0.0204742	-0.0423342	0.0417709	0.0207263	-0.0282945	-0.00277349	-0.024217	0.0257155	0.134414	0.0109273	0.0121434	0.0336025	-0.0916037	-0.143765	-0.0505048	-0.104326	-0.0870866	-0.0864251	-0.0563678	-0.126194	-0.155763	-0.0344065	-0.0440195	-0.165363	-0.0739247
GSE17721_LPS_VS_PAM3CSK4_2H_BMDC_UP	-0.286666	-0.314025	-0.284921	-0.285404	-0.288385	-0.245881	-0.250154	-0.251825	-0.233349	-0.0618658	0.113567	-0.014574	0.103889	-0.0459073	0.109461	0.0868288	0.0983847	0.0126195	0.107834	-0.032956	0.0285277	0.0727242	0.0220111	0.103337	0.0934432	-0.0520973	0.0709015	0.117165	0.0898166	0.0605428	0.0752914	0.0908245	0.241062	0.0874327	0.165229	0.148008	-0.0668868	-0.140654	-0.00954173	-0.0078256	-0.0275234	-0.027616	-0.038837	-0.0571315	-0.124439	0.00609991	-0.0242861	-0.125667	-0.00371724
GSE17721_LPS_VS_PAM3CSK4_8H_BMDC_UP	-0.102861	-0.161908	-0.0630168	-0.0867719	-0.101251	-0.103403	-0.102172	-0.108043	-0.0380645	-0.0411859	0.062909	-0.0346063	0.0537894	-0.0194561	0.101453	0.075998	-0.0144656	0.0353038	-0.00183486	-0.0126327	0.0433775	-0.00441494	-0.00238562	0.0104417	-0.0442964	-0.00243344	0.034749	-0.00517951	0.00849162	-0.0120769	0.00636156	0.0041015	0.0779422	-0.0454995	-0.0385572	-0.0152014	0.0919787	-0.0176008	0.150325	0.110088	0.0895813	0.0844093	0.121575	0.0182102	0.0347715	0.138226	0.0670408	0.0240757	0.135205
GSE17721_LPS_VS_POLYIC_16H_BMDC_DN	0.0378284	-0.00166706	0.0287204	-0.0134954	0.0364627	0.0244506	-0.0208682	0.011068	0.0781181	-0.00329263	0.0625822	0.0287062	0.0516289	0.0631413	0.107418	0.0370556	0.00565669	0.0714924	0.0199807	0.0350877	0.0605338	0.0556138	-0.0107626	0.0261239	0.0571304	0.0433991	0.0285691	0.0435994	0.0376576	0.0274261	0.0135566	0.0407745	0.0605124	-0.0375825	0.0008582	-0.0381887	0.0463113	0.0415667	0.137261	0.0607403	0.106699	0.167348	0.138016	0.0647517	-0.0699708	0.0869591	0.123106	0.00467128	0.0183911
GSE17721_LPS_VS_POLYIC_24H_BMDC_DN	-0.22047	-0.175656	-0.182209	-0.287078	-0.188468	-0.238271	-0.204438	-0.184766	-0.185933	-0.0803723	-0.0368273	-0.0679987	-0.00766996	-0.110468	0.0382399	0.0228116	-0.0605353	-0.0218733	-0.0506426	-0.0670196	-0.00472161	-0.0237912	-0.0642416	-0.0399353	-0.0157803	-0.0633331	-0.051383	-0.0154285	-0.00258906	-0.0363123	-0.0530292	-0.0586977	0.0299111	-0.0386177	0.0312901	0.0197877	-0.00991535	-0.0380566	0.0672918	0.00473287	0.0490311	-0.023627	0.0371164	-0.0780806	-0.130941	-0.0478274	-0.045299	-0.0561457	-0.0501966
GSE17721_PAM3CSK4_VS_CPG_16H_BMDC_DN	-0.116029	-0.128346	-0.126095	-0.162417	-0.10335	-0.161224	-0.128908	-0.118684	-0.166137	-0.0279868	-0.014875	-0.026576	0.0322876	-0.0436378	0.0584976	-0.0192064	-0.0250081	-0.0980628	-0.105662	-0.0598062	-0.0870151	-0.117123	-0.0455345	-0.0752742	-0.148143	0.0385516	-0.062943	-0.100745	-0.0953713	-0.126563	-0.075068	-0.14896	-0.0327624	-0.0922488	-0.0949876	-0.106562	0.0512518	-0.0289674	-0.0767798	-0.047084	-0.0766811	0.0218676	0.0753319	0.0137836	-0.071379	-0.0083943	0.0409591	-0.045695	-0.0489329
GSE17721_PAM3CSK4_VS_CPG_1H_BMDC_DN	-0.158475	-0.181727	-0.180128	-0.173406	-0.206667	-0.110927	-0.154796	-0.168763	-0.103652	0.0385439	0.0721546	0.0372123	0.0789132	0.0560453	0.12544	0.0937815	0.147307	0.127757	0.0997163	-0.0247952	0.119023	0.13956	0.0654933	0.106041	0.0999075	0.0158127	0.0920044	0.112465	0.0965371	0.107317	0.0939892	0.156477	0.197466	0.0801854	0.126919	0.178477	0.224825	0.0424558	0.173719	0.18332	0.202092	0.0902395	0.198159	0.211531	0.0775186	0.18884	0.220009	0.105918	0.144714
GSE17721_PAM3CSK4_VS_CPG_24H_BMDC_DN	-0.191703	-0.161672	-0.223314	-0.142193	-0.171048	-0.187971	-0.202316	-0.198301	-0.156362	-0.11215	-0.0392341	-0.0898501	-0.0287009	-0.0451241	-0.0564251	-0.0934412	-0.16446	-0.12376	-0.149824	-0.119602	-0.111708	-0.115797	-0.0915172	-0.110847	-0.130472	-0.0670683	-0.135077	-0.0942989	-0.123538	-0.100429	-0.140472	-0.102412	0.0415901	-0.0832277	-0.0707184	-0.0489279	-0.100468	-0.104692	-0.152596	-0.0847874	-0.150506	-0.0194502	-0.056477	-0.0891489	-0.140346	-0.00582692	-0.109166	-0.0819549	-0.0717682
GSE17721_PAM3CSK4_VS_CPG_4H_BMDC_DN	-0.222474	-0.170913	-0.20777	-0.198939	-0.162602	-0.193423	-0.195147	-0.206601	-0.173271	0.00453134	0.0697556	0.0292581	0.119096	0.0264309	0.0526815	0.14001	-0.0389872	0.0506244	-0.0196666	-0.00592182	0.0654464	-0.0314964	0.0209626	0.0128732	-0.0525703	0.0279544	-0.0247595	0.0075783	-0.0674425	0.0577598	-0.00382599	-0.0417265	0.0888594	-0.0790856	-0.0725796	-0.0193008	0.0776974	-0.0157111	0.00155566	0.0424937	-0.031001	-0.00139024	0.0628806	-0.0670257	-0.0512812	0.0664925	0.0414991	-0.01973	-0.0193802
GSE17721_PAM3CSK4_VS_GADIQUIMOD_12H_BMDC_DN	-0.129724	-0.120734	-0.0804006	-0.104763	-0.11066	-0.134523	-0.155917	-0.128321	-0.0384693	0.0100737	0.0926841	0.030508	0.119107	0.0824213	0.129175	0.0929584	-0.00159941	0.0544618	-0.0227083	-0.0137408	0.0424093	-0.00785761	0.043127	0.0196821	-0.0422759	0.101535	0.0239091	-0.0012838	0.0134841	-0.0255043	0.0360649	-0.0176897	0.0772704	-0.0178752	-0.0156195	-0.0260913	0.273488	0.226063	0.160237	0.206465	0.154554	0.245347	0.288589	0.201428	0.145413	0.275599	0.227006	0.238269	0.18156
GSE17721_POLYIC_VS_CPG_12H_BMDC_UP	-0.312006	-0.302547	-0.297798	-0.342158	-0.34463	-0.309786	-0.307768	-0.298862	-0.260089	-0.179253	-0.100808	-0.151213	-0.14324	-0.18891	-0.10318	-0.129604	-0.1801	-0.126349	-0.148203	-0.172219	-0.173299	-0.184393	-0.226204	-0.147937	-0.226303	-0.192386	-0.192484	-0.132424	-0.17812	-0.173592	-0.198905	-0.220321	-0.181579	-0.251456	-0.218526	-0.22423	-0.134071	-0.205053	-0.0457182	-0.104879	-0.076926	-0.118985	-0.0382556	-0.140664	-0.22036	-0.0742011	-0.122261	-0.1544	-0.0933686
GSE1791_CTRL_VS_NEUROMEDINU_IN_T_CELL_LINE_3H_UP	-0.19674	-0.0560591	-0.0910393	-0.150457	-0.0639419	-0.0992707	-0.186183	-0.161025	-0.0211047	0.0438992	0.196937	0.0540102	0.243724	0.0762385	0.281205	0.184911	0.0621215	0.130428	-0.00331581	-0.00438574	0.159332	0.020209	0.142004	0.0157993	-0.00215942	0.0445264	0.0347477	0.10318	-0.00878548	0.0528788	0.0738907	-0.00367813	0.0946325	-0.133341	-0.0902382	-0.110484	0.181827	0.0362934	-0.042876	0.0184034	0.149512	0.051395	0.247974	0.0200021	-0.127262	0.225382	0.0603145	-0.0920858	0.0142092
GSE17974_IL4_AND_ANTI_IL12_VS_UNTREATED_48H_ACT_CD4_TCELL_DN	-0.273915	-0.261834	-0.23183	-0.211725	-0.134726	-0.220155	-0.279034	-0.284925	-0.191942	-0.125838	0.076258	-0.141708	0.131578	0.00650239	0.0637984	0.0725103	-0.0695503	0.0400523	-0.109128	-0.11407	0.054758	-0.0429261	-0.0426642	-0.0679693	-0.0591203	0.0113536	0.0117128	0.0157648	-0.129742	0.0167104	-0.0707768	-0.0737619	0.15899	-0.027132	-0.0750859	-0.105383	0.0725954	-0.0808544	-0.221377	-0.126434	-0.0890615	-0.0742961	0.0161223	-0.178803	-0.186271	0.0704203	-0.0791905	-0.0915291	-0.104337
GSE17974_IL4_AND_ANTI_IL12_VS_UNTREATED_72H_ACT_CD4_TCELL_DN	-0.235791	-0.246199	-0.180776	-0.0470196	-0.150256	-0.170077	-0.240898	-0.146921	-0.0193274	-0.0363997	0.0830461	-0.102374	0.140575	0.0346334	0.0959114	0.104676	-0.0700832	-0.0507909	-0.119727	-0.0951295	0.0264256	-0.0657405	0.000174258	-0.0474044	-0.104132	0.0459897	-0.0307369	0.0194394	-0.128492	0.0252647	-0.0658642	-0.0828049	0.145934	-0.0871578	-0.117781	-0.10336	0.20108	0.117449	-0.100042	0.0552534	0.0317965	0.100625	0.183303	0.0534911	-0.0387728	0.204013	0.0662537	0.106766	0.0153256
GSE18281_CORTICAL_VS_MEDULLARY_THYMOCYTE_UP	-0.291465	-0.157254	-0.181189	-0.345876	-0.204139	-0.145439	-0.257241	-0.238875	-0.0573735	-0.116415	0.178052	-0.035296	0.156197	-0.0995509	0.242274	0.125998	0.0604262	0.107265	-0.000147265	-0.12814	0.0718586	-0.037055	0.0514502	0.0167976	-0.113229	-0.0881586	-0.0242078	-0.00762129	0.0150172	-0.069608	-0.00032025	-0.0532902	0.12356	-0.135013	-0.0388298	-0.0759981	0.0802469	-0.0176246	0.0267745	0.0481662	0.0687149	0.0387888	0.22861	-0.0546476	-0.182405	0.155229	0.115111	-0.126234	0.00213618
GSE18281_SUBCAPSULAR_VS_CENTRAL_CORTICAL_REGION_OF_THYMUS_DN	-0.279171	-0.262551	-0.257381	-0.313411	-0.254025	-0.169659	-0.325951	-0.3138	-0.0341464	-0.0387349	0.138807	-0.0409402	0.124554	-0.0349649	0.234055	0.0923279	0.025321	0.102607	-0.0146315	-0.0966847	0.067528	0.011097	0.0241159	-0.0489837	-0.0890134	0.00272943	-0.0356735	-0.0574151	-0.0434079	-0.0631657	-0.0705072	-0.045283	0.11326	-0.135233	-0.0439248	-0.0876226	0.181044	-0.00344902	0.0207644	0.0843791	0.0567238	0.0587918	0.207753	-0.0386234	-0.135769	0.268317	0.0601314	-0.0545284	-0.026208
GSE18281_SUBCAPSULAR_VS_CENTRAL_CORTICAL_REGION_OF_THYMUS_UP	-0.297533	-0.319897	-0.300897	-0.284896	-0.279994	-0.282437	-0.311938	-0.300242	-0.285086	-0.00371372	0.0178707	-0.0218571	0.0537398	0.0320663	0.0549254	-0.00527578	-0.0309854	0.0319705	-0.0582752	-0.0438624	0.031078	0.0239385	-0.0147305	-0.0530378	-0.095948	-0.0104426	-0.0535699	-0.025181	-0.0563919	-0.0269511	-0.0747544	-0.0489289	0.0664625	-0.0324951	-0.0911269	-0.0304854	-0.115184	-0.160414	-0.247453	-0.159734	-0.226726	-0.115166	-0.142146	-0.183371	-0.172775	-0.0908811	-0.120548	-0.168731	-0.0941174
GSE18791_CTRL_VS_NEWCASTLE_VIRUS_DC_10H_DN	-0.266322	-0.248465	-0.151726	-0.172256	-0.141427	-0.171915	-0.302475	-0.222219	0.0873693	0.0185299	0.320392	0.0551246	0.340935	0.183637	0.358595	0.225128	0.104691	0.257827	0.0959975	0.0079088	0.220441	0.107055	0.0992776	0.119798	0.0138692	0.177734	0.143158	0.191953	0.0069981	0.187123	0.0637115	0.135073	0.337856	0.0127733	0.0521903	-0.0192468	0.359232	0.251722	0.095456	0.281957	0.297494	0.319665	0.366852	0.081741	0.0374497	0.402249	0.37341	0.245226	0.192104
GSE18791_CTRL_VS_NEWCASTLE_VIRUS_DC_12H_DN	-0.216359	-0.207104	-0.113553	-0.133833	-0.121266	-0.103899	-0.209976	-0.135664	0.149731	-0.0890311	0.195178	-0.0397722	0.241954	0.0914047	0.231984	0.162206	0.0205323	0.1588	-0.0111723	-0.0757563	0.110457	-0.0213348	0.0400716	0.0431842	-0.0743022	0.0768438	0.0267706	0.0922092	-0.0705044	0.0865104	0.0104584	-0.00105377	0.299391	-0.0860918	-0.0804328	-0.0756687	0.339605	0.143985	0.0738377	0.201029	0.264557	0.269642	0.396377	-0.00286532	0.0478486	0.422581	0.307539	0.174744	0.103021
GSE18791_CTRL_VS_NEWCASTLE_VIRUS_DC_16H_DN	-0.0254632	0.0607514	0.110375	0.0275331	0.127774	0.109952	-0.0510164	0.0338443	0.242565	-0.219615	0.12898	-0.15153	0.120574	-0.00506831	0.175513	0.00892437	-0.0195948	0.108679	-0.0844463	-0.164528	0.0528757	-0.0319849	-0.0866665	-0.0292707	-0.123962	-0.0497002	-0.0474598	-0.0384781	-0.0639158	-0.00511454	-0.0632255	-0.0636947	0.258801	-0.118472	-0.0560823	-0.0921008	0.33439	0.232188	0.18557	0.262162	0.295404	0.275236	0.332584	0.0291227	0.0137035	0.394606	0.342647	0.19003	0.0846884
GSE18791_CTRL_VS_NEWCASTLE_VIRUS_DC_18H_DN	-0.113118	-0.0393691	0.00319177	-0.0286256	-0.0401213	-0.0415718	-0.160044	-0.0384075	0.203701	0.0256932	0.257045	0.0934838	0.292324	0.121233	0.317165	0.195743	0.146708	0.201265	0.0934448	0.0377479	0.221948	0.0740379	0.183003	0.128624	0.0718835	0.11832	0.134855	0.162624	0.0759274	0.167575	0.143281	0.107782	0.363889	0.0868225	0.0756749	0.107402	0.278501	0.147848	0.0838391	0.176213	0.228402	0.265995	0.28627	0.0462956	0.0663607	0.330768	0.294667	0.225945	0.135809
GSE18791_CTRL_VS_NEWCASTLE_VIRUS_DC_4H_DN	-0.385909	-0.312217	-0.291432	-0.305137	-0.200957	-0.292895	-0.387693	-0.272622	-0.0835522	-0.302865	0.0323264	-0.258916	0.0750139	-0.128624	0.107199	-0.0928766	-0.107557	-0.0484417	-0.21378	-0.275896	-0.0629693	-0.103928	-0.20953	-0.187005	-0.230432	-0.182034	-0.163424	-0.168868	-0.176059	-0.151546	-0.157238	-0.156252	0.145957	-0.193939	-0.181053	-0.182736	0.11792	-0.0496723	-0.0737435	0.065402	0.0947111	0.147914	0.167462	-0.270632	-0.315565	0.262034	0.160679	-0.0990596	-0.119193
GSE18791_CTRL_VS_NEWCASTLE_VIRUS_DC_6H_DN	-0.302974	-0.264611	-0.228822	-0.232464	-0.184044	-0.249468	-0.354433	-0.270118	-0.0158159	-0.170302	0.192247	-0.111825	0.221931	0.0185679	0.205448	0.0660421	-0.0172307	0.0793111	-0.123753	-0.132658	0.0381589	-0.0246813	-0.0782046	-0.0483264	-0.12787	-0.0124708	-0.0197102	-0.0210394	-0.10327	0.00618883	-0.0544609	-0.0210433	0.194271	-0.116613	-0.123094	-0.0877066	0.263597	0.0365031	-0.0167089	0.18163	0.197785	0.216866	0.248103	-0.0598458	-0.116498	0.338499	0.277049	0.0794895	-0.0305511
GSE18791_CTRL_VS_NEWCASTLE_VIRUS_DC_8H_DN	-0.316872	-0.229542	-0.206397	-0.311137	-0.150935	-0.218337	-0.367169	-0.273526	0.0236344	-0.231072	0.168157	-0.153951	0.232302	-0.00442613	0.200139	0.0514049	-0.0914112	0.0541619	-0.195371	-0.225623	-0.00447657	-0.148711	-0.109828	-0.133086	-0.292641	-0.0682327	-0.177096	-0.150814	-0.215367	-0.0852284	-0.163111	-0.147479	0.124765	-0.288269	-0.253375	-0.272768	0.271304	0.0502253	-0.108752	0.13455	0.174668	0.228812	0.269688	-0.158729	-0.250788	0.341388	0.265045	-0.0109036	-0.0901158
GSE18791_UNSTIM_VS_NEWCATSLE_VIRUS_DC_10H_DN	-0.294892	-0.240454	-0.195819	-0.235632	-0.100929	-0.223926	-0.354913	-0.24931	0.0123523	-0.0888315	0.288776	-0.00775705	0.331804	0.13832	0.341842	0.208912	0.00395419	0.214267	-0.0287895	-0.0750631	0.157203	0.0120184	0.0396512	0.028676	-0.105166	0.113312	0.00833862	0.0187275	-0.100057	0.0964443	-0.0615248	-0.0370624	0.271462	-0.129252	-0.14374	-0.149568	0.282038	0.12363	-0.0204868	0.188026	0.189441	0.224433	0.279459	-0.0848895	-0.168139	0.328716	0.293229	0.0623571	-0.0105752
GSE18791_UNSTIM_VS_NEWCATSLE_VIRUS_DC_18H_DN	-0.262104	-0.172894	-0.132371	-0.14466	-0.0406182	-0.133915	-0.26701	-0.124121	0.071092	-0.130067	0.305293	-0.0678342	0.308114	0.0561522	0.324855	0.155812	-0.0325173	0.154133	-0.0599849	-0.12605	0.127613	-0.103619	0.0152762	-0.0356117	-0.189523	0.0627049	-0.0515533	0.000601861	-0.150893	0.0339565	-0.0728448	-0.0805878	0.274943	-0.225871	-0.203979	-0.183126	0.290573	0.0320928	-0.106283	0.149435	0.198682	0.210676	0.299837	-0.0694108	-0.14731	0.316972	0.289254	0.0326551	-0.0710415
GSE18791_UNSTIM_VS_NEWCATSLE_VIRUS_DC_6H_DN	-0.342149	-0.264049	-0.227715	-0.232929	-0.124797	-0.242417	-0.384308	-0.284997	0.00472808	-0.198166	0.211239	-0.190475	0.27459	0.0642883	0.197566	0.0964471	-0.165967	0.00981161	-0.245509	-0.219511	0.0100696	-0.163878	-0.169667	-0.179944	-0.331814	0.0287915	-0.186902	-0.203506	-0.323751	-0.0733968	-0.233863	-0.180088	0.0815415	-0.324079	-0.354141	-0.329523	0.305288	0.0838853	-0.0611341	0.168529	0.21336	0.227042	0.316512	-0.144887	-0.20632	0.358777	0.331394	0.0731745	-0.0515311
GSE1925_CTRL_VS_IFNG_PRIMED_MACROPHAGE_24H_IFNG_STIM_DN	-0.414525	-0.406206	-0.38856	-0.4062	-0.40804	-0.418722	-0.422208	-0.430875	-0.411405	0.0775133	0.13377	0.0662553	0.195174	0.119529	0.191826	0.154913	0.0856088	0.111392	0.0444777	0.0320108	0.0891318	0.0516363	0.137621	0.0871111	0.000804136	0.133998	0.060567	0.0902322	0.0199708	0.0553656	0.0361357	0.0281953	0.125709	-0.0073439	-0.0519505	-0.024924	-0.179118	-0.241135	-0.303374	-0.239145	-0.247055	-0.23424	-0.183906	-0.247114	-0.281558	-0.198918	-0.215703	-0.233461	-0.252678
GSE19401_PLN_VS_PEYERS_PATCH_FOLLICULAR_DC_DN	-0.322128	-0.332705	-0.305593	-0.303865	-0.267342	-0.285912	-0.361422	-0.298058	-0.230766	0.0182779	0.185487	0.0408239	0.225497	0.0940777	0.201192	0.158774	0.0431858	0.115938	0.0920589	0.0556044	0.175227	0.121386	0.0448519	0.0672865	0.0476616	0.123741	0.0833214	0.0816301	0.0443895	0.0903379	0.0397647	0.0823978	0.20707	0.047172	0.0653718	0.0494535	0.0470667	-0.118711	-0.0549841	0.0139428	-0.0241217	-0.0471169	0.0965606	-0.106568	-0.19747	0.143128	0.0147853	-0.106416	-0.0787508
GSE19401_UNSTIM_VS_PAM2CSK4_STIM_FOLLICULAR_DC_DN	-0.373163	-0.421035	-0.359975	-0.318068	-0.333298	-0.328524	-0.396315	-0.367217	-0.308051	0.116749	0.195437	0.0756242	0.215549	0.117507	0.22821	0.203473	0.0862262	0.194357	0.119913	0.0681908	0.229073	0.127638	0.0420183	0.127586	0.110098	0.169665	0.147365	0.161899	0.0941853	0.152485	0.08953	0.143782	0.245157	0.0531537	0.0869933	0.0814899	0.0376	-0.0709712	-0.080853	0.021621	-0.0427677	-0.0142187	0.0213835	-0.00895103	-0.0754716	0.0833887	0.0333503	-0.00945146	-0.0302967
GSE19888_ADENOSINE_A3R_ACT_VS_TCELL_MEMBRANES_ACT_IN_MAST_CELL_UP	-0.105035	-0.0439961	-0.0622013	-0.210534	-0.0930874	-0.0616161	-0.10566	-0.114764	-0.00444927	-0.197774	-0.0490727	-0.143957	-0.0507834	-0.193258	0.0528561	-0.0749123	-0.143421	-0.120501	-0.187055	-0.202012	-0.201758	-0.236794	-0.133674	-0.14167	-0.285906	-0.162254	-0.221594	-0.25095	-0.145154	-0.193362	-0.158407	-0.198059	-0.232198	-0.297152	-0.241031	-0.268787	0.00628739	-0.0154031	0.0386039	0.0861971	0.0631194	0.0739174	0.134676	-0.073289	-0.0357465	0.102581	0.0336817	-0.0676559	0.0240596
GSE19888_ADENOSINE_A3R_INH_PRETREAT_AND_ACT_BY_A3R_VS_TCELL_MEMBRANES_ACT_MAST_CELL_UP	-0.325158	-0.284431	-0.2834	-0.335248	-0.188269	-0.250925	-0.377423	-0.328269	-0.0869598	-0.0600244	0.2229	-0.0610679	0.272428	0.0969383	0.264116	0.217203	-0.126061	0.0560293	-0.126239	-0.0902342	0.0394445	-0.213852	-0.0288909	-0.0522114	-0.290551	0.122312	-0.15113	-0.111253	-0.223354	-0.0785881	-0.17785	-0.205876	-0.00051227	-0.354434	-0.317978	-0.308618	0.282026	0.0930259	-0.0425056	0.173456	0.156576	0.227824	0.339361	-0.0347574	-0.151228	0.36371	0.230334	0.0359932	0.0218702
GSE19888_ADENOSINE_A3R_INH_VS_ACT_IN_MAST_CELL_DN	-0.187976	-0.131227	-0.129096	-0.2299	-0.166982	-0.152479	-0.169752	-0.166776	-0.0755391	-0.165839	-0.132054	-0.210461	-0.0652639	-0.148446	-0.0731956	-0.110299	-0.216507	-0.189551	-0.205652	-0.196513	-0.241655	-0.288958	-0.179031	-0.122124	-0.283556	-0.150626	-0.230345	-0.213711	-0.249888	-0.195581	-0.192781	-0.244347	-0.212211	-0.363545	-0.30524	-0.302807	0.112888	0.0153117	-0.0448554	0.0933225	-0.00689283	0.0866553	0.152285	-0.0466243	-0.0912755	0.0839045	-0.0615181	-0.102827	-0.0214368
GSE19888_ADENOSINE_A3R_INH_VS_ACT_WITH_INHIBITOR_PRETREATMENT_IN_MAST_CELL_UP	-0.397002	-0.304657	-0.334066	-0.374457	-0.215269	-0.319356	-0.433493	-0.350602	-0.182265	-0.0995105	0.235318	-0.0896842	0.252946	0.0630644	0.263379	0.121441	-0.15627	0.0533027	-0.146188	-0.113112	-0.0118852	-0.159685	-0.0983072	-0.0972234	-0.287402	0.0633086	-0.140968	-0.119888	-0.268347	-0.0790936	-0.160097	-0.169461	0.0212929	-0.31463	-0.317481	-0.31569	0.0889051	-0.153407	-0.303769	-0.0986087	-0.0245209	0.0508899	0.131552	-0.249956	-0.337074	0.120263	0.0965017	-0.162583	-0.188462
GSE19888_ADENOSINE_A3R_INH_VS_INH_PRETREAT_AND_ACT_WITH_TCELL_MEMBRANES_MAST_CELL_UP	-0.236369	-0.247006	-0.192056	-0.220588	-0.209222	-0.243516	-0.272543	-0.25559	-0.186239	-0.0622391	-0.0987419	-0.0916917	-0.0272449	-0.0120404	-0.0561998	-0.018699	-0.149127	-0.120008	-0.187679	-0.0823358	-0.169561	-0.221373	-0.0791322	-0.102979	-0.238812	-0.0243564	-0.135298	-0.115405	-0.223757	-0.0674849	-0.124406	-0.161444	-0.116281	-0.251862	-0.279377	-0.259187	-0.00620779	-0.0834563	-0.11663	-0.00476458	-0.0540287	0.00904995	0.00615008	-0.0173154	-0.0985494	0.0376164	0.0384607	0.0145429	-0.0173863
GSE19888_ADENOSINE_A3R_INH_VS_TCELL_MEMBRANES_ACT_MAST_CELL_UP	-0.348083	-0.30393	-0.290682	-0.254096	-0.204487	-0.299433	-0.401799	-0.32188	-0.157429	-0.104194	0.0599123	-0.163177	0.100257	-0.00036363	0.0770219	-0.00309433	-0.242368	-0.0601039	-0.233661	-0.19066	-0.0739467	-0.248923	-0.132657	-0.181237	-0.296995	-0.0553695	-0.193671	-0.169978	-0.281101	-0.136664	-0.259785	-0.228048	0.00766975	-0.313093	-0.311356	-0.308395	0.222704	0.0531488	-0.0659861	0.110657	0.14139	0.212299	0.238962	-0.0676385	-0.112528	0.297884	0.22039	0.0593934	0.0416448
GSE19888_CTRL_VS_TCELL_MEMBRANES_ACT_MAST_CELL_PRETREAT_A3R_INH_DN	-0.19546	-0.183274	-0.148457	-0.221086	-0.0963729	-0.163746	-0.269461	-0.21914	-0.0418132	-0.102458	0.0514989	-0.102677	0.10548	-0.0284508	0.0722394	0.00211864	-0.0610842	-0.018869	-0.106766	-0.127428	-0.00345368	-0.111128	-0.0368338	-0.0883476	-0.170909	-0.0198386	-0.0844193	-0.0870294	-0.110658	-0.0892752	-0.104121	-0.143841	0.0114839	-0.185551	-0.173183	-0.157445	0.21584	0.121566	0.0337866	0.156428	0.181875	0.28722	0.294513	0.0737216	-0.0520186	0.327021	0.19772	0.0665033	0.155555
GSE19923_WT_VS_HEB_AND_E2A_KO_DP_THYMOCYTE_DN	-0.12564	-0.119861	-0.102662	-0.194046	-0.145886	-0.0885999	-0.138882	-0.100907	0.0472822	0.0199482	0.13432	0.0805842	0.161482	-0.0179373	0.198674	0.108609	0.161751	0.19954	0.0962251	0.00725519	0.148753	0.170014	0.161588	0.0783692	0.175976	-0.00931255	0.12554	0.130973	0.152073	0.0693201	0.165433	0.140441	0.328437	0.161339	0.21971	0.184097	0.0511412	-0.00362969	0.160069	0.137269	0.0787125	0.0640123	0.138639	-0.0362098	-0.088669	0.205859	0.122157	-0.0854964	0.12808
GSE21063_WT_VS_NFATC1_KO_3H_ANTI_IGM_STIM_BCELL_DN	-0.222131	-0.144448	-0.14745	-0.18458	-0.164998	-0.153498	-0.193089	-0.154385	-0.0869911	0.0770882	0.119228	0.0598239	0.172083	0.0484945	0.142565	0.164639	-0.0421413	0.0605698	-0.0127127	0.0158336	0.0488212	-0.0469355	0.0322512	0.0720872	-0.117015	0.143213	-0.0176633	-0.00934906	-0.0358568	0.0100879	-0.038661	-0.049908	0.0265361	-0.132882	-0.108052	-0.0779575	0.183639	0.0892956	0.0694415	0.121968	0.147829	0.0776454	0.220178	0.0759941	-0.0234964	0.121885	0.10985	0.119409	0.0379402
GSE21360_NAIVE_VS_QUATERNARY_MEMORY_CD8_TCELL_DN	-0.38059	-0.398089	-0.381769	-0.300523	-0.29279	-0.363214	-0.423903	-0.397874	-0.31983	0.0357713	0.322197	0.0474486	0.321987	0.233745	0.316991	0.239024	0.0845962	0.256887	0.101797	0.0207905	0.20793	0.124067	0.0227539	0.0479404	0.00250057	0.24736	0.112777	0.134607	0.0119307	0.178688	0.00738266	0.100044	0.265176	0.00682516	-0.0203475	-0.0304905	0.0969864	-0.11735	-0.21725	-0.00141132	-0.0278415	0.114228	0.0638986	-0.129981	-0.18209	0.183863	0.0654909	-0.0253905	-0.10162
GSE21360_NAIVE_VS_QUATERNARY_MEMORY_CD8_TCELL_UP	-0.365154	-0.394162	-0.35667	-0.154991	-0.301867	-0.336812	-0.403447	-0.357766	-0.265469	0.0038385	0.29764	0.0503268	0.290393	0.192249	0.256601	0.204595	0.0242207	0.225372	0.0561889	-0.0106882	0.143502	0.0402563	0.0773817	0.0759861	-0.0313666	0.191574	0.0714873	0.130056	-0.00494655	0.195955	-0.00911267	0.124001	0.232229	-0.0752131	-0.0534846	-0.0445609	0.216196	0.00850432	-0.0657668	0.139248	0.0563985	0.168537	0.167872	-0.00516676	-0.0215093	0.233324	0.151319	0.110797	0.0153234
GSE21360_PRIMARY_VS_TERTIARY_MEMORY_CD8_TCELL_DN	-0.155338	-0.118511	-0.104611	-0.252907	-0.129269	-0.134812	-0.214162	-0.172647	0.020159	-0.141789	0.0830176	-0.0394842	0.152795	-0.100957	0.206229	0.0721422	-0.0169667	0.0450136	-0.122518	-0.17183	-0.0188559	-0.0647886	0.0432842	-0.0770249	-0.149874	-0.0789604	-0.0476215	-0.0292493	-0.0906424	-0.126454	-0.0312323	-0.1249	0.147487	-0.0883668	-0.0899519	-0.0696995	0.230189	0.102055	0.122605	0.117999	0.151237	0.139825	0.282256	0.0460829	-0.0950274	0.29387	0.17615	0.0327299	0.0916298
GSE21360_SECONDARY_VS_QUATERNARY_MEMORY_CD8_TCELL_UP	-0.148414	-0.11023	-0.0638105	-0.276672	-0.165086	-0.0344494	-0.180734	-0.140948	-0.040925	-0.099884	0.0662604	-0.077004	0.0586655	-0.118287	0.148782	0.0753922	0.0123146	0.136278	0.0430438	-0.0722035	0.078656	0.0228859	0.0181417	0.0296002	0.0402155	-0.0789166	-0.00178364	0.0199659	0.0505832	-0.0295997	-0.00755866	-0.0286914	0.284773	0.00773918	0.0637177	0.0314655	0.132524	0.0418656	0.239114	0.156669	0.197381	0.100288	0.256894	0.0370974	-0.0217398	0.251744	0.109727	0.0132288	0.135965
GSE21546_ELK1_KO_VS_SAP1A_KO_AND_ELK1_KO_DP_THYMOCYTES_UP	-0.355785	-0.303629	-0.292938	-0.30054	-0.237508	-0.286726	-0.374264	-0.323286	-0.252945	-0.155206	0.0653498	-0.157728	0.110242	0.051063	0.0332832	-0.0127054	-0.230011	-0.0419323	-0.213205	-0.165804	-0.116375	-0.173324	-0.213827	-0.173546	-0.332921	0.00156218	-0.204833	-0.157743	-0.299089	-0.0906711	-0.236561	-0.234783	-0.130805	-0.380867	-0.337564	-0.351903	0.276901	0.128208	0.0612797	0.156098	0.231165	0.248815	0.278191	0.0236254	-0.0960187	0.298563	0.243344	0.105846	0.0274573
GSE21546_SAP1A_KO_VS_SAP1A_KO_AND_ELK1_KO_DP_THYMOCYTES_UP	-0.0792453	-0.0587448	-0.0383421	-0.216575	-0.0997274	-0.0321326	-0.069109	-0.102444	-0.0265237	-0.0768192	-0.0548711	-0.0879061	-0.0777208	-0.140111	-0.104556	-0.0608276	-0.171866	-0.123225	-0.153461	-0.0985931	-0.125798	-0.196555	-0.135665	-0.12318	-0.15969	-0.135043	-0.156908	-0.160373	-0.158076	-0.140931	-0.149176	-0.172388	-0.240145	-0.200685	-0.144595	-0.15331	-0.150556	-0.176892	-0.0848627	-0.122279	-0.104912	-0.225753	-0.0617494	-0.176871	-0.157366	-0.0328195	-0.106946	-0.142106	-0.0988965
GSE21546_UNSTIM_VS_ANTI_CD3_STIM_ELK1_KO_DP_THYMOCYTES_UP	-0.311253	-0.174414	-0.209309	-0.266489	-0.0477508	-0.167575	-0.352291	-0.233448	0.00591078	-0.256938	0.133188	-0.12014	0.163264	-0.00584881	0.134683	-0.0290974	-0.182161	-0.0826438	-0.233251	-0.174778	-0.0618804	-0.226211	-0.151128	-0.189119	-0.310242	-0.00433753	-0.210101	-0.216011	-0.276831	-0.140075	-0.245626	-0.246817	-0.114549	-0.361874	-0.328056	-0.344125	0.152046	-0.0961846	-0.108872	0.0458303	0.0961854	0.198782	0.180221	-0.201581	-0.330449	0.280697	0.196145	-0.166833	-0.0660004
GSE21546_UNSTIM_VS_ANTI_CD3_STIM_SAP1A_KO_AND_ELK1_KO_DP_THYMOCYTES_UP	-0.120427	0.0154179	0.017839	-0.0926162	0.142779	0.00533185	-0.142899	-0.0397176	0.0271979	-0.338809	-0.0350397	-0.285687	-0.0993944	-0.121713	-0.0995881	-0.211836	-0.299065	-0.19442	-0.337486	-0.271048	-0.203627	-0.271997	-0.28546	-0.318818	-0.377052	-0.169882	-0.323987	-0.310689	-0.371298	-0.274407	-0.357323	-0.331084	-0.243569	-0.400401	-0.373514	-0.378191	0.229949	0.0558871	-0.0675594	0.120845	0.142426	0.217304	0.21356	-0.163464	-0.230262	0.220767	0.208148	0.00111912	-0.076298
GSE21546_WT_VS_SAP1A_KO_AND_ELK1_KO_DP_THYMOCYTES_UP	-0.082751	-0.0643896	-0.0618086	-0.122699	-0.0955886	-0.044238	-0.112229	-0.0925884	0.00914717	-0.201836	-0.126788	-0.189386	-0.11176	-0.171675	-0.0492731	-0.141642	-0.118005	-0.0671821	-0.114032	-0.170151	-0.0904865	-0.101426	-0.108383	-0.181254	-0.0754699	-0.165586	-0.118907	-0.0987069	-0.126381	-0.163299	-0.164063	-0.0868865	0.0182307	-0.0949133	-0.058236	-0.0962099	0.0310849	0.0425968	0.0547749	0.0748117	0.0696394	0.111284	0.0631683	0.0107353	-0.0303831	0.14686	0.111356	0.0380268	0.0780702
GSE21546_WT_VS_SAP1A_KO_DP_THYMOCYTES_UP	-0.392272	-0.345641	-0.328483	-0.362478	-0.257573	-0.324644	-0.442237	-0.390055	-0.254436	-0.0203275	0.299873	0.0178191	0.313499	0.208247	0.318932	0.209703	-0.0153366	0.165536	-0.0902775	-0.00561399	0.108803	-0.0500734	0.0454348	-0.0336572	-0.202721	0.181424	-0.042309	-0.0348083	-0.177833	0.0668097	-0.102782	-0.0906613	0.106535	-0.267335	-0.246558	-0.278775	0.290044	0.0757019	-0.0700695	0.114297	0.165862	0.204419	0.292518	-0.0604805	-0.212348	0.317539	0.243299	-0.00933604	0.000537546
GSE21927_SPLEEN_C57BL6_VS_4T1_TUMOR_BALBC_MONOCYTES_DN	-0.391443	-0.379102	-0.358367	-0.385992	-0.27449	-0.352258	-0.421762	-0.39476	-0.266656	-0.153853	0.210502	-0.103802	0.204032	0.0663652	0.183993	0.102574	-0.0819921	0.0854208	-0.0891488	-0.128604	0.0271597	-0.0953534	-0.136109	-0.0552185	-0.203018	0.0648461	-0.0874397	-0.0646344	-0.152378	-0.00387624	-0.129929	-0.0454323	0.11088	-0.201272	-0.189542	-0.19451	0.241683	0.0227999	-0.0691634	0.107552	0.151098	0.196944	0.231224	-0.082728	-0.172673	0.329877	0.215877	0.0375828	-0.0170223
GSE22140_GERMFREE_VS_SPF_ARTHRITIC_MOUSE_CD4_TCELL_DN	-0.309763	-0.28459	-0.301856	-0.343611	-0.268102	-0.268145	-0.338627	-0.36602	-0.193834	-0.145247	0.0190379	-0.0719003	0.075052	-0.085579	0.0723986	0.0690124	-0.180689	-0.0703553	-0.178465	-0.149014	-0.128574	-0.210237	-0.0155104	-0.132013	-0.315204	-0.0308972	-0.153592	-0.17449	-0.22518	-0.166429	-0.152462	-0.275936	-0.205857	-0.369746	-0.380952	-0.314639	0.167516	0.0610377	0.0192824	0.0896099	0.111452	0.0849473	0.265177	0.05666	-0.0941723	0.204076	0.139751	0.0477442	0.0372768
GSE22140_GERMFREE_VS_SPF_ARTHRITIC_MOUSE_CD4_TCELL_UP	-0.117436	-0.142936	-0.148586	-0.165276	-0.0577867	-0.0616644	-0.131356	-0.0977464	-0.076318	-0.0837207	0.0627614	-0.0680486	0.049065	-0.030773	0.0868166	0.0181148	0.00149376	0.0277639	-0.060955	-0.0959559	0.0697093	0.0122554	-0.0555632	-0.0543776	-0.0496852	-0.0608833	-0.0286463	-0.0553061	-0.08496	-0.0547421	-0.103057	-0.0758938	0.178507	-0.0402755	-0.0285629	-0.0505316	0.0484813	-0.0621932	0.0294668	0.0522376	0.07882	0.109369	0.145243	-0.0232652	-0.126709	0.159635	0.139638	-0.0109995	-0.00378507
GSE22140_GERMFREE_VS_SPF_MOUSE_CD4_TCELL_UP	-0.256403	-0.249694	-0.224452	-0.324892	-0.208274	-0.230686	-0.335068	-0.268412	-0.0670829	-0.190252	0.0843304	-0.117238	0.143914	-0.0488997	0.180303	0.039464	-0.144099	0.0170621	-0.164636	-0.183656	-0.00212712	-0.142965	-0.0336186	-0.101865	-0.236437	-0.0701768	-0.12775	-0.1177	-0.182738	-0.11931	-0.146255	-0.199495	0.0824275	-0.250302	-0.237102	-0.221284	0.198861	0.0720594	0.0434741	0.0762247	0.138365	0.168816	0.249475	-0.0500767	-0.124196	0.269395	0.138592	-0.0196625	0.0357864
GSE22196_HEALTHY_VS_OBESE_MOUSE_SKIN_GAMMADELTA_TCELL_UP	-0.161765	-0.14871	-0.135078	-0.215118	-0.0968548	-0.14063	-0.244872	-0.263103	-0.0855851	-0.052608	0.0867376	-0.0452254	0.194816	0.0148706	0.136384	0.0913053	-0.0610607	-0.00951646	-0.12113	-0.0785351	-0.0423385	-0.137373	0.0312521	-0.0485246	-0.267441	0.0426645	-0.100971	-0.101407	-0.184743	-0.0769566	-0.0832277	-0.165498	-0.089281	-0.262915	-0.279126	-0.281187	0.161841	0.0748974	0.0161464	0.0388507	0.105233	0.171813	0.195065	0.0408699	-0.0290925	0.244869	0.15264	0.0624656	0.0774818
GSE22229_RENAL_TRANSPLANT_IMMUNOSUPP_THERAPY_VS_HEALTHY_PBMC_DN	-0.251363	-0.221082	-0.208313	-0.282081	-0.253848	-0.16152	-0.218828	-0.271997	-0.152924	-0.0975938	-0.0511879	-0.164013	-0.139116	-0.183822	-0.0868022	-0.0713239	-0.200997	-0.138487	-0.1362	-0.181599	-0.138759	-0.208289	-0.184442	-0.12082	-0.136982	-0.133747	-0.214579	-0.115743	-0.159564	-0.152393	-0.189452	-0.179857	-0.147714	-0.246599	-0.13271	-0.19273	-0.0221726	-0.144925	0.0469567	-0.0356557	0.0341872	-0.0678347	0.134377	-0.0264047	-0.147349	0.0456826	0.00101793	-0.0615874	0.0443246
GSE22501_PERIPHERAL_BLOOD_VS_CORD_BLOOD_TREG_DN	-0.0937538	-0.139269	-0.10103	-0.0835123	-0.135183	-0.0985313	-0.0904919	-0.101552	-0.0965407	-0.0398632	0.07792	-0.034056	0.0102687	-0.0533111	0.0397144	0.0325795	-0.0253614	-0.0104642	-0.0441445	-0.0423274	0.00565085	0.00686102	-0.0199027	-0.000503925	-0.0305051	-0.067628	-0.0102845	-0.0475748	-0.030961	-0.0595466	0.0131684	0.00985853	-0.0292066	-0.0869402	0.0372555	-0.00357528	-0.0253479	-0.032573	-0.0252531	0.0110564	-0.0741038	-0.0477403	0.0147056	0.0185859	-0.0709981	0.0592646	-0.116857	-0.0259334	0.0227398
GSE22589_HEALTHY_VS_HIV_INFECTED_DC_DN	-0.129821	-0.0985598	-0.106724	-0.184153	-0.0244886	-0.123209	-0.180046	-0.188514	-0.0496402	-0.260092	-0.150521	-0.292311	-0.115008	-0.266774	-0.113034	-0.170212	-0.258472	-0.231469	-0.332381	-0.338408	-0.296173	-0.302276	-0.261919	-0.312923	-0.357133	-0.197545	-0.304569	-0.278258	-0.330439	-0.340874	-0.308622	-0.349764	-0.155632	-0.297741	-0.299687	-0.321981	0.142917	0.0327636	-0.0868522	0.0135619	0.0394627	0.0766967	0.186999	0.0262094	-0.116818	0.2144	0.121228	0.00122087	0.0372552
GSE22589_SIV_VS_HIV_AND_SIV_INFECTED_DC_UP	0.0488507	0.0835191	0.134224	0.0270011	0.0871243	0.125018	0.0595112	0.0993857	0.183505	-0.221753	-0.00322779	-0.157362	-0.0300338	-0.161662	-0.0527982	-0.100589	-0.162775	-0.147865	-0.16221	-0.187013	-0.127102	-0.148594	-0.161957	-0.216801	-0.173993	-0.147116	-0.126096	-0.168171	-0.20474	-0.131234	-0.173713	-0.167692	-0.107481	-0.200677	-0.149713	-0.193268	0.0641117	0.0111036	0.108073	-0.0170892	0.163514	0.0830778	0.130336	-0.100456	-0.0869959	0.16121	0.132046	-0.0243629	-0.0145713
GSE22601_IMMATURE_CD4_SINGLE_POSITIVE_VS_CD8_SINGLE_POSITIVE_THYMOCYTE_DN	-0.170093	-0.193177	-0.114758	-0.201527	-0.203636	-0.115211	-0.199254	-0.159022	-0.0370045	-0.125864	-0.000244846	-0.113517	-0.0137257	-0.0835522	0.0142363	-0.0505278	-0.0140318	0.0100805	-0.0609528	-0.143495	0.00121483	-0.0198462	-0.0409329	-0.0838746	-0.0550289	-0.153674	-0.0331692	-0.0334515	-0.0852329	-0.0733466	-0.0538184	-0.0741918	0.0726965	-0.0842497	-0.0339185	-0.0481514	0.135683	0.141863	0.167468	0.134511	0.172843	0.110552	0.167462	0.101896	0.0298176	0.213473	0.0622298	0.084558	0.113556
GSE22886_CTRL_VS_LPS_24H_DC_DN	-0.403214	-0.361475	-0.337744	-0.385273	-0.309728	-0.331938	-0.420047	-0.368325	-0.248963	0.0347768	0.277412	0.0696576	0.282701	0.109101	0.350484	0.182781	0.130855	0.24156	0.104118	0.0667003	0.18813	0.111794	0.167072	0.0944173	-0.0198015	0.0779381	0.116837	0.111075	0.0437944	0.129154	0.0535594	0.042556	0.354568	-0.0257208	-0.0179088	-0.00948037	0.10441	-0.0789433	-0.159244	-0.013521	-0.0027608	0.0531903	0.160018	-0.210808	-0.27404	0.157793	0.0256689	-0.121731	-0.124972
GSE22886_NAIVE_CD4_TCELL_VS_DC_DN	-0.411782	-0.464697	-0.408789	-0.448899	-0.471701	-0.401765	-0.43326	-0.442363	-0.392816	-0.0201709	0.02014	-0.0884682	0.00740259	-0.118312	0.0211834	0.033434	-0.179378	-0.0324515	-0.0926655	-0.149365	-0.0466998	-0.24324	-0.137416	-0.0817842	-0.240166	-0.010329	-0.19717	-0.115467	-0.16339	-0.158413	-0.18662	-0.238533	-0.180839	-0.375959	-0.236072	-0.319326	-0.146465	-0.308883	-0.129328	-0.0719367	-0.135518	-0.202976	-0.118718	-0.106644	-0.303769	-0.0707383	-0.154381	-0.154959	-0.151521
GSE22886_NAIVE_CD4_TCELL_VS_MONOCYTE_DN	-0.387918	-0.405176	-0.361071	-0.523105	-0.4602	-0.33365	-0.399536	-0.412195	-0.272889	0.00478266	0.119687	-0.0313182	0.0695343	-0.063704	0.0928476	0.119037	-0.147134	0.0251497	-0.0290229	-0.0810305	-0.00792446	-0.216579	-0.0469578	0.00535388	-0.247271	0.0460223	-0.135678	-0.12491	-0.133328	-0.153512	-0.10896	-0.189428	-0.178583	-0.438332	-0.295034	-0.367351	0.114967	-0.076672	0.193963	0.203304	0.166194	0.0246198	0.167782	0.0753737	-0.169047	0.179572	0.0699849	-0.0549297	0.0721444
GSE22886_NAIVE_CD8_TCELL_VS_DC_DN	-0.374455	-0.404228	-0.361669	-0.440437	-0.425282	-0.348338	-0.397144	-0.39677	-0.34149	0.0209723	0.0557319	-0.0249788	0.0677976	-0.0443915	0.0650215	0.0942592	-0.0665645	0.0205396	0.00810216	-0.0672458	0.012841	-0.137483	-0.0466396	0.00236143	-0.126208	0.0423809	-0.103133	-0.0465511	-0.0446066	-0.0570209	-0.0831458	-0.136835	-0.136746	-0.277234	-0.118167	-0.190144	-0.0620291	-0.240355	-0.0275706	-0.0102205	-0.0505648	-0.109395	-0.0214489	-0.0117784	-0.253464	-0.00555565	-0.0420605	-0.0999196	-0.0280855
GSE22886_NAIVE_CD8_TCELL_VS_MONOCYTE_DN	-0.428206	-0.445044	-0.380973	-0.560946	-0.500051	-0.370197	-0.433553	-0.438096	-0.338428	-0.135172	0.0229655	-0.161668	-0.0670615	-0.20318	-0.00263351	-0.0043716	-0.228917	-0.0864893	-0.121708	-0.198346	-0.0919083	-0.301604	-0.175253	-0.1103	-0.312394	-0.0969679	-0.26435	-0.223536	-0.211608	-0.268047	-0.198875	-0.293433	-0.244179	-0.498957	-0.340022	-0.396823	0.0145863	-0.189395	0.0576769	0.0816859	0.0324313	-0.0543626	0.0568654	0.0153415	-0.264268	0.0433826	-0.0150679	-0.181372	-0.010216
GSE22886_NAIVE_TCELL_VS_DC_DN	-0.286728	-0.319646	-0.284299	-0.381344	-0.340837	-0.284383	-0.314347	-0.338295	-0.262976	0.010404	0.0599435	-0.0860195	0.0456014	-0.10944	0.0486357	0.0841257	-0.131117	0.00222919	-0.0581141	-0.117182	-0.0327159	-0.171302	-0.12802	-0.0235138	-0.1283	0.00804142	-0.185904	-0.120999	-0.124607	-0.0951775	-0.135217	-0.177065	-0.108669	-0.309638	-0.200372	-0.258189	-0.0369703	-0.185567	-0.00748728	0.0486615	-0.00781119	-0.0456815	0.0770732	0.0290384	-0.216367	0.038462	-0.00818362	-0.0856224	0.0179663
GSE22886_NAIVE_TCELL_VS_MONOCYTE_DN	-0.420926	-0.422802	-0.379782	-0.53557	-0.480399	-0.347756	-0.428732	-0.420866	-0.29877	-0.10647	0.0640559	-0.150349	-0.0129248	-0.220316	0.00381084	0.0380362	-0.2358	-0.0744168	-0.126957	-0.220669	-0.115437	-0.341941	-0.160525	-0.0781376	-0.362932	-0.0628579	-0.253879	-0.237863	-0.240135	-0.269754	-0.206487	-0.329654	-0.281275	-0.518435	-0.388745	-0.429721	0.0571087	-0.139025	0.166256	0.174899	0.147247	0.014605	0.162054	0.0540253	-0.208054	0.153037	0.0479338	-0.0946094	0.0269746
GSE23308_WT_VS_MINERALCORTICOID_REC_KO_MACROPHAGE_DN	-0.00133409	-0.0406955	-0.0283794	-0.09967	-0.0478633	0.0105864	-0.0801106	-0.0866066	0.0615052	-0.102707	0.05584	-0.0287963	0.0777887	-0.0603715	0.12052	0.0631873	-0.0133147	0.0383239	0.00348605	-0.047855	0.094088	-0.000918354	0.044178	0.0213119	0.0172277	-0.02601	-0.0372305	0.0322924	-0.0173512	-0.0104281	-0.0419739	0.0116058	0.18607	-0.0245618	0.0179865	0.0311701	0.0677043	0.0442286	0.0841831	0.0763458	0.0876337	0.0921738	0.146783	0.0852076	-0.000234161	0.123811	0.0443056	0.0481634	0.0128318
GSE23321_CENTRAL_MEMORY_VS_NAIVE_CD8_TCELL_UP	-0.00786248	-0.0777406	-0.0274039	-0.162125	-0.119454	0.0138952	-0.042088	-0.0427138	0.0197904	-0.0577391	0.0136849	-0.0914483	-0.0337118	-0.115667	-0.0054675	-0.0214793	-0.00268524	0.0222164	-0.0264413	-0.116187	-0.0121063	-0.0536238	-0.0275471	-0.0585824	-0.062659	-0.145413	-0.0619256	-0.0572888	-0.0398106	-0.0460414	-0.0353014	-0.0812637	0.0239061	-0.0896403	-0.0226301	-0.0506045	0.110158	0.0463036	0.151114	0.149234	0.168731	0.051454	0.169033	0.0896122	0.0819049	0.134061	0.136582	0.0436199	0.096235
GSE23502_BM_VS_COLON_TUMOR_MYELOID_DERIVED_SUPPRESSOR_CELL_UP	-0.14425	-0.171135	-0.134329	-0.235642	-0.203467	-0.141102	-0.146217	-0.183587	-0.0945272	-0.15056	0.058944	-0.0802737	0.0195573	-0.143538	0.110058	-0.00908195	-3.27912e-05	0.0566041	-0.0147723	-0.103977	-0.0227256	-0.0195419	0.0128539	0.00313822	-0.0107931	-0.125381	-0.0214839	0.0258958	0.0416578	-0.0504411	-0.00425245	0.0132764	0.10141	-0.00348033	0.0320599	0.0391226	0.134809	0.122647	0.160111	0.209589	0.0881615	0.207411	0.214926	0.147217	0.0600681	0.198461	0.120748	0.0612775	0.183062
GSE24026_PD1_LIGATION_VS_CTRL_IN_ACT_TCELL_LINE_UP	-0.482847	-0.446374	-0.441004	-0.455203	-0.445377	-0.462761	-0.489777	-0.421749	-0.426824	0.232328	0.33216	0.241497	0.320725	0.206722	0.351684	0.286513	0.188446	0.278724	0.161608	0.177135	0.205796	0.112359	0.239005	0.161117	0.0916114	0.209424	0.153276	0.181666	0.120746	0.1954	0.166597	0.0989379	0.2088	-0.0152819	0.0479743	0.0674015	-0.273913	-0.308879	-0.354877	-0.332866	-0.3166	-0.319924	-0.268081	-0.389859	-0.374105	-0.27249	-0.309853	-0.368504	-0.346518
GSE24142_EARLY_THYMIC_PROGENITOR_VS_DN2_THYMOCYTE_ADULT_UP	-0.195076	-0.217095	-0.191819	-0.314736	-0.239794	-0.197691	-0.20166	-0.188865	-0.175791	-0.0958495	-0.0155357	-0.0809432	-0.0788987	-0.0412868	0.0135585	-0.00910975	-0.169301	-0.0563012	-0.0782781	-0.0694037	-0.0789498	-0.11661	-0.10244	-0.0446367	-0.111542	-0.0212626	-0.0748222	-0.0816593	-0.0853408	-0.142105	-0.120527	-0.0904152	-0.0390942	-0.222001	-0.146589	-0.175447	0.0909849	0.00642031	0.110597	0.1615	0.114754	0.137652	0.167452	0.0851453	-0.00872928	0.142911	0.112734	0.0852956	0.119275
GSE24574_BCL6_HIGH_TFH_VS_TFH_CD4_TCELL_UP	-0.194319	-0.0929735	-0.113804	-0.107318	-0.130953	-0.0453818	-0.119841	-0.0830689	-0.0822502	-0.131629	-0.049326	-0.0957587	-0.0114465	-0.0778269	0.0610017	-0.0427114	-0.0904614	-0.0383302	-0.108392	-0.0948754	-0.0610703	-0.126214	-0.0547737	-0.0937918	-0.158654	-0.10877	-0.109058	-0.12437	-0.0882523	-0.0868805	-0.0917918	-0.143777	-0.0404647	-0.191303	-0.105383	-0.179478	0.209658	0.171343	0.155314	0.24373	0.187108	0.223974	0.257854	0.183182	0.130983	0.196457	0.129216	0.188504	0.170363
GSE24634_IL4_VS_CTRL_TREATED_NAIVE_CD4_TCELL_DAY10_DN	-0.25084	-0.215631	-0.203335	-0.378193	-0.254809	-0.21661	-0.286852	-0.266964	-0.151976	-0.0766977	0.22131	-0.0288812	0.183377	-0.059264	0.199838	0.150447	-0.0187611	0.0977643	-0.000759546	-0.0855606	0.0428793	-0.128449	-0.00421491	0.0240986	-0.15162	-0.0191477	-0.086096	-0.0286032	-0.0448998	-0.105805	-0.0594096	-0.0967878	0.0222679	-0.234175	-0.100817	-0.19463	0.0146145	-0.164862	-0.0726159	-0.0423743	0.0164655	-0.0590433	0.109292	-0.0752475	-0.270086	0.133205	0.00584037	-0.139326	-0.0750676
GSE24634_IL4_VS_CTRL_TREATED_NAIVE_CD4_TCELL_DAY5_DN	-0.330332	-0.278958	-0.267593	-0.328658	-0.257335	-0.283844	-0.33051	-0.318657	-0.203539	-0.00607937	0.167886	-0.0103512	0.174485	0.0313546	0.154429	0.109085	-0.0762312	0.0904506	-0.050637	-0.0161286	0.0949623	-0.00419937	0.0171693	-0.0705082	-0.0909563	0.0242606	-0.0194091	0.00883583	-0.11391	0.0441119	-0.0433077	-0.0845356	0.112437	-0.123312	-0.155933	-0.154194	0.130283	0.00723905	-0.0687807	-0.0430424	0.0127066	0.0929556	0.106885	-0.105181	-0.151461	0.0909098	0.00743398	-0.0767022	-0.0738063
GSE24634_IL4_VS_CTRL_TREATED_NAIVE_CD4_TCELL_DAY7_DN	-0.11203	-0.0548947	-0.0445734	-0.203967	-0.130524	-0.0409615	-0.115555	-0.106013	0.0533072	-0.20119	-0.0854819	-0.223076	-0.0974517	-0.248248	-0.0373382	-0.0991381	-0.202094	-0.143032	-0.226627	-0.233527	-0.123203	-0.285118	-0.19147	-0.187302	-0.279686	-0.143493	-0.258247	-0.227051	-0.227627	-0.265181	-0.199009	-0.262773	-0.0640934	-0.260166	-0.253538	-0.249287	0.0498433	-0.151591	0.0292462	0.0125453	0.0422878	-0.0300683	0.142905	-0.0567222	-0.187378	0.081071	0.0305022	-0.14086	-0.0318278
GSE24634_NAIVE_CD4_TCELL_VS_DAY10_IL4_CONV_TREG_DN	-0.353377	-0.407746	-0.335048	-0.340743	-0.38573	-0.352007	-0.376853	-0.373147	-0.327639	0.114199	0.0488061	0.0333985	0.109752	0.0147775	0.0298597	0.0401231	-0.187794	-0.031744	-0.0466317	-0.0096324	0.0212647	-0.176953	0.0392152	-0.0362636	-0.116316	0.052478	-0.0733651	0.0846557	-0.177084	0.0262121	-0.153729	-0.134741	-0.1139	-0.236047	-0.275084	-0.218712	-0.17247	-0.244241	-0.221109	-0.11865	-0.201496	-0.21878	-0.168555	-0.159368	-0.25978	-0.139524	-0.160999	-0.137813	-0.163758
GSE24634_TEFF_VS_TCONV_DAY3_IN_CULTURE_DN	-0.253706	-0.262056	-0.273931	-0.398796	-0.322595	-0.215683	-0.29182	-0.30593	-0.230721	0.171889	0.285667	0.163759	0.29051	0.111216	0.296469	0.28881	0.0627112	0.166228	0.145076	0.180786	0.193423	-0.0362173	0.149399	0.124844	-0.0528813	0.233584	0.06724	0.065172	0.0324769	0.134794	0.0549976	-0.0824042	-0.0545167	-0.245949	-0.100494	-0.178464	0.106904	0.00705248	0.0618503	0.220768	0.0569619	0.0825834	0.17766	0.163019	-0.129414	0.14131	0.0527645	-0.0756192	0.0910087
GSE24634_TEFF_VS_TCONV_DAY7_IN_CULTURE_DN	-0.222866	-0.211218	-0.193557	-0.359021	-0.258375	-0.119869	-0.228527	-0.227885	-0.115467	-0.173324	-0.0149548	-0.121363	-0.0452092	-0.15444	0.0316958	0.00665436	-0.141197	-0.0207686	-0.0433746	-0.114724	-0.0280605	-0.167179	-0.133345	-0.0602808	-0.159031	-0.0757007	-0.155397	-0.141007	-0.113536	-0.152473	-0.130455	-0.184584	-0.0803634	-0.326367	-0.124159	-0.220941	-0.0309771	-0.0266639	0.0651424	0.0854263	0.0588658	0.0781152	0.115704	0.06659	-0.118971	0.0763615	0.0876763	-0.0254997	0.040982
GSE24634_TREG_VS_TCONV_POST_DAY3_IL4_CONVERSION_DN	-0.302022	-0.352964	-0.30585	-0.423815	-0.345477	-0.292772	-0.3543	-0.354325	-0.313383	0.0234815	0.0857039	0.049234	0.0709814	-0.0250618	0.121192	0.129798	-0.108914	-0.0122926	-0.0312086	0.00803334	0.044192	-0.171163	-0.06533	0.0218755	-0.14318	0.0425842	-0.105339	-0.101082	-0.138973	-0.061445	-0.13341	-0.169851	-0.192162	-0.320493	-0.26665	-0.273912	-0.0360107	-0.149678	-0.0406097	0.0762147	-0.0117263	-0.00131642	0.0120254	0.00654052	-0.206215	-0.0163527	0.0117741	-0.138857	-0.0513967
GSE24634_TREG_VS_TCONV_POST_DAY7_IL4_CONVERSION_DN	-0.27507	-0.268668	-0.283901	-0.378363	-0.310578	-0.249385	-0.288435	-0.304936	-0.244886	0.0104545	0.0373799	-0.0564867	0.0420911	-0.0562302	0.117861	0.069985	-0.0347554	0.0511816	0.0337467	-0.0506787	0.0247447	-0.077972	-0.0254466	0.0542224	-0.086118	0.00957083	-0.0479786	-0.0721119	0.020753	-0.0553547	-0.0157674	-0.0596031	0.00330732	-0.193818	-0.0317134	-0.0934434	-0.132899	-0.210678	-0.11397	-0.0493157	-0.180331	-0.133173	-0.0517188	-0.0474532	-0.305157	-0.0875156	-0.154956	-0.251767	-0.0816191
GSE24726_WT_VS_E2_2_KO_PDC_DAY4_POST_DELETION_UP	-0.253448	-0.289798	-0.245185	-0.245837	-0.264486	-0.194126	-0.238658	-0.238621	-0.167755	-0.107556	-0.0685252	-0.129656	-0.0668426	-0.186228	-0.0387149	-0.0491636	-0.168884	-0.0681363	-0.126483	-0.146974	-0.0587098	-0.192039	-0.111331	-0.132033	-0.158776	-0.132344	-0.170283	-0.0963729	-0.188556	-0.157465	-0.165549	-0.213732	-0.0630138	-0.212867	-0.146281	-0.192174	0.102602	0.0909482	0.0792765	0.115358	0.0323746	0.0784854	0.194816	0.114926	0.0535798	0.187663	0.0534918	0.10627	0.14491
GSE25085_FETAL_BM_VS_ADULT_BM_SP4_THYMIC_IMPLANT_UP	-0.28516	-0.281662	-0.254853	-0.253354	-0.227572	-0.255231	-0.323414	-0.277203	-0.13656	-0.121727	0.106948	-0.0818659	0.176935	-0.030927	0.100772	0.00506507	-0.0683545	0.00744799	-0.100293	-0.108853	0.019919	-0.0641787	-0.0637466	-0.0594327	-0.184134	-0.0767236	-0.0795029	-0.0809194	-0.167403	-0.0608895	-0.0846293	-0.0832992	0.0160202	-0.179356	-0.153323	-0.188652	0.0129774	-0.00422748	-0.115036	0.00165493	-0.0438751	0.0284608	0.0930178	-0.0536439	-0.0739153	0.14793	0.0192917	-0.0112401	0.0393324
GSE25085_FETAL_LIVER_VS_FETAL_BM_SP4_THYMIC_IMPLANT_DN	-0.115551	-0.10933	-0.121258	-0.190698	-0.136537	-0.0268506	-0.100569	-0.0637248	0.0289457	0.000718167	0.113361	-0.00536894	0.0361226	-0.0927089	0.060824	0.0513858	0.043645	0.0655241	0.0527188	-0.0808927	0.0430178	-0.0219914	-0.0141466	0.031782	0.00408706	0.00417677	-0.0459841	0.017979	0.0484417	-0.0438056	0.0251917	-0.0585639	0.0759912	-0.00073346	0.0611111	0.0201411	0.226826	0.04207	0.166908	0.282656	0.180533	0.145267	0.247316	0.229583	0.0310466	0.254355	0.168947	0.0995955	0.226158
GSE25088_ROSIGLITAZONE_VS_IL4_AND_ROSIGLITAZONE_STIM_STAT6_KO_MACROPHAGE_DAY10_DN	-0.279644	-0.285246	-0.280088	-0.263279	-0.247009	-0.260923	-0.32188	-0.300651	-0.198212	0.107276	0.244114	0.0899219	0.204853	0.0807465	0.273992	0.172586	0.145608	0.240611	0.0805488	0.0693545	0.225308	0.0843428	0.151187	0.0987398	0.082529	0.0628873	0.0912856	0.15848	0.0853241	0.0546736	0.115734	0.0721789	0.256061	0.0474252	0.112683	0.0573295	-0.0348179	-0.128807	-0.175559	-0.120089	-0.102035	-0.0873653	0.00850137	-0.139442	-0.21916	0.0286089	-0.0939022	-0.136918	-0.142594
GSE2585_CTEC_VS_MTEC_THYMUS_DN	-0.132743	-0.0862636	-0.0809227	-0.186236	-0.126804	-0.0925204	-0.157505	-0.0833319	-0.0471966	-0.0995426	0.0761518	-0.0312887	0.0440619	-0.122633	0.192046	-0.0245788	0.118684	0.120112	0.0286577	-0.0666649	0.0852574	0.0202152	0.0158633	3.45381e-05	0.0838288	-0.0126657	0.0239319	0.0465304	0.104282	-0.0281631	0.0314376	-0.0313821	0.298797	0.0571383	0.0990755	0.0882187	0.0769331	0.0234331	0.0767525	0.114196	0.0884283	0.0768825	0.155977	-0.00253759	0.00228185	0.103483	0.0823844	0.0278313	0.0442776
GSE2585_THYMIC_DC_VS_MTEC_DN	-0.254844	-0.328929	-0.319669	-0.241564	-0.307478	-0.267528	-0.314259	-0.318178	-0.226279	-0.149137	-0.0756183	-0.149549	-0.05913	-0.139392	-0.134732	-0.0196368	-0.192177	-0.118548	-0.138044	-0.209068	-0.108257	-0.151051	-0.181768	-0.196081	-0.176274	-0.127042	-0.131116	-0.137334	-0.215051	-0.125703	-0.177386	-0.12713	-0.127685	-0.170589	-0.155152	-0.174064	0.0946626	0.0271794	0.0509217	0.0701256	0.0637705	0.0575964	0.0881671	0.0186258	-0.0354375	0.141385	0.0329327	0.0539531	0.0409229
GSE26030_TH1_VS_TH17_DAY15_POST_POLARIZATION_DN	-0.271553	-0.288732	-0.290306	-0.370165	-0.322233	-0.256395	-0.318058	-0.29978	-0.258845	0.0146714	0.0753269	-0.00301375	0.0751151	0.0121075	0.159131	0.145197	-0.0223217	0.0354166	0.0176093	-0.021894	0.0520938	-0.0873162	0.016471	0.00897403	-0.110723	0.0713833	-0.0603202	-0.0482889	-0.0544918	-0.0329537	-0.0433247	-0.08645	-0.0754562	-0.253748	-0.141504	-0.139352	0.0427323	-0.124873	-0.0418235	0.0262076	0.0222768	-0.0393731	0.0185572	0.0193656	-0.247891	-0.0291384	0.0595147	-0.125204	-0.0566882
GSE26030_TH1_VS_TH17_DAY5_POST_POLARIZATION_UP	-0.301207	-0.260551	-0.23667	-0.222425	-0.10775	-0.230728	-0.322693	-0.270524	-0.126559	-0.138051	0.114732	-0.151934	0.129975	-0.00458795	0.136877	-0.0182125	-0.171057	-0.0492424	-0.183545	-0.138488	-0.0648297	-0.186638	-0.15743	-0.170598	-0.284973	0.0067853	-0.169005	-0.144454	-0.287946	-0.120882	-0.228286	-0.163792	-0.0858829	-0.30707	-0.302575	-0.306651	0.0319346	-0.0238554	-0.244839	-0.0352055	-0.0753499	0.0533163	0.0336272	-0.224438	-0.229853	0.104413	0.0192444	-0.120536	-0.164594
GSE26890_CXCR1_NEG_VS_POS_EFFECTOR_CD8_TCELL_UP	-0.340972	-0.310618	-0.279972	-0.220642	-0.166522	-0.294688	-0.374876	-0.303009	-0.175348	-0.118458	0.13523	-0.104277	0.139271	-0.000761979	0.10994	0.0771693	-0.121897	0.0514896	-0.0971473	-0.111845	0.0119327	-0.10506	-0.0767424	-0.0780455	-0.173001	0.0272437	-0.077961	-0.0725539	-0.220876	0.00161527	-0.142595	-0.118186	0.0606097	-0.182615	-0.201175	-0.166411	0.192341	0.104117	-0.0650835	0.178952	0.108037	0.169609	0.209472	-0.0378189	-0.055474	0.248471	0.17146	0.102367	0.0294816
GSE2706_2H_VS_8H_LPS_STIM_DC_DN	-0.18742	-0.17203	-0.139812	-0.121662	-0.131645	-0.119877	-0.189101	-0.169593	0.0118838	-0.0757613	0.01729	-0.0912713	0.0959749	0.0161113	0.0546912	-0.0044875	-0.151072	-0.032113	-0.13258	-0.159452	0.0114768	-0.110033	-0.0578445	-0.161809	-0.166821	0.00720999	-0.11498	-0.101691	-0.19167	-0.0866489	-0.174847	-0.145609	0.0895442	-0.137786	-0.196843	-0.148144	0.254723	0.140055	-0.00442681	0.140175	0.190522	0.163243	0.299449	0.0713448	-0.00162593	0.322579	0.269193	0.146818	0.0830764
GSE2706_2H_VS_8H_R848_AND_LPS_STIM_DC_DN	-0.293205	-0.287089	-0.275775	-0.235012	-0.212768	-0.242622	-0.306846	-0.269333	-0.179936	-0.0836308	0.0384493	-0.113094	0.0607004	-0.0956145	0.0445195	-0.0120428	-0.0257189	0.060538	-0.0127555	-0.114985	0.060768	0.0193389	0.00187802	-0.100968	-0.0192604	-0.0348129	-0.00088781	0.000915585	-0.0596951	-0.0421619	-0.0723353	-0.0435994	0.29208	0.0616711	-0.0377501	0.0485535	0.0884984	0.0291043	-0.0438499	0.0655798	-0.0353697	0.0553058	0.162337	-0.00678259	-0.0068017	0.140701	0.0145044	0.0636001	-0.0268533
GSE2706_2H_VS_8H_R848_STIM_DC_DN	-0.273302	-0.288782	-0.248553	-0.180667	-0.189483	-0.233883	-0.319777	-0.276782	-0.0694758	-0.172618	0.0872909	-0.114905	0.122669	-0.0116432	0.0642895	0.0778998	-0.128039	0.0178059	-0.110266	-0.0996308	0.00449688	-0.0799175	-0.101195	-0.130199	-0.12963	-0.021815	-0.0460135	-0.0219598	-0.177123	-0.0241633	-0.159724	-0.0978673	0.107596	-0.0885834	-0.100196	-0.108151	0.246984	-0.0551456	-0.0443839	0.120786	0.0503997	0.0698821	0.214742	-0.0188137	-0.0679945	0.241978	0.189742	0.0982852	0.0582592
GSE2706_LPS_VS_R848_AND_LPS_8H_STIM_DC_UP	-0.267471	-0.272711	-0.232661	-0.302347	-0.236913	-0.175939	-0.295448	-0.267989	-0.144429	-0.136663	0.0459065	-0.175858	0.0241346	-0.0817148	0.00651972	-0.00554098	-0.181126	-0.125866	-0.189631	-0.159104	-0.15735	-0.221653	-0.115126	-0.0737269	-0.239779	-0.0556141	-0.187285	-0.144558	-0.187824	-0.132517	-0.161589	-0.204884	-0.195408	-0.318222	-0.313288	-0.275001	0.099214	-0.0237848	0.0522004	0.0321335	0.0562233	0.0774908	0.172956	0.0900668	-0.0479953	0.190372	0.144453	0.0181986	0.123381
GSE2706_R848_VS_LPS_8H_STIM_DC_DN	-0.0658543	-0.0550953	-0.0380919	-0.129288	-0.0354131	-0.0111498	-0.0607402	-0.0994525	0.147854	-0.131476	0.0413459	-0.131018	-0.0357393	-0.12179	0.0420949	-0.0397044	-0.0594517	-0.0397888	-0.114829	-0.170376	-0.101862	-0.135104	-0.130325	-0.0528323	-0.149167	-0.0995408	-0.0682275	-0.103492	-0.112803	-0.1103	-0.0763796	-0.0857486	0.0432303	-0.146485	-0.136738	-0.124691	0.292711	0.0801003	0.111853	0.206035	0.18083	0.106247	0.302862	0.1457	0.00299372	0.315829	0.216216	0.110514	0.168335
GSE2706_UNSTIM_VS_2H_LPS_AND_R848_DC_DN	-0.201957	-0.170203	-0.111195	-0.199761	-0.141985	-0.180022	-0.23095	-0.15367	0.0357599	-0.0509954	0.247612	0.128703	0.307177	0.0731672	0.386482	0.249977	0.273562	0.309647	0.164453	0.0589844	0.304376	0.272589	0.220665	0.222796	0.203163	0.014825	0.246397	0.206729	0.223865	0.175712	0.177852	0.175711	0.509484	0.278251	0.264717	0.247725	0.111414	0.087051	0.0704309	0.0428417	0.143765	0.130362	0.225677	-0.0842024	-0.1164	0.247546	0.138599	-0.0543939	0.0603026
GSE2706_UNSTIM_VS_2H_LPS_DC_DN	-0.153493	-0.0604525	-0.0505215	-0.227873	-0.0670702	-0.136161	-0.2171	-0.129579	0.00187705	-0.154629	0.216246	0.0323631	0.211839	-0.0821814	0.337032	0.12758	0.1994	0.257621	0.120892	-0.0379825	0.228517	0.184509	0.144263	0.129097	0.127988	-0.0643411	0.139047	0.144961	0.19701	0.0407627	0.123757	0.111865	0.460615	0.188019	0.243512	0.221673	0.175143	0.0712241	0.0823487	0.0152523	0.138314	0.1179	0.262874	-0.0458025	-0.119342	0.239175	0.117078	-0.0610384	0.0152155
GSE2706_UNSTIM_VS_2H_R848_DC_DN	-0.196474	-0.0634217	-0.0823425	-0.257191	-0.12169	-0.151039	-0.207025	-0.0982284	0.00521579	-0.00750091	0.254722	0.0944538	0.263919	-0.0146182	0.355417	0.2045	0.26533	0.302477	0.19251	0.00570227	0.348597	0.27838	0.24536	0.212053	0.236253	-0.0501777	0.199996	0.219029	0.247381	0.159574	0.191025	0.167371	0.487046	0.280188	0.267619	0.270626	0.0618177	0.0289898	0.0911671	0.0255207	0.114021	0.0619192	0.153242	-0.0752656	-0.144788	0.197538	0.116936	-0.104356	0.00736143
GSE2706_UNSTIM_VS_8H_LPS_AND_R848_DC_DN	-0.215797	-0.220428	-0.158204	-0.180539	-0.178539	-0.179583	-0.248518	-0.200712	-0.0305387	-0.25487	0.0164686	-0.176703	0.0794409	-0.160111	0.148706	-0.0759022	0.0492074	0.0538662	-0.108171	-0.181629	-0.0250605	-0.0718247	-0.0821335	-0.0491762	-0.0462267	-0.133821	-0.018259	-0.0109331	0.0175025	-0.0397046	-0.0463997	-0.00714956	0.330421	0.0311881	0.0165261	0.0155429	0.0892798	-0.117875	-0.116996	-0.0440945	-0.0160101	-0.0212721	0.156964	-0.150348	-0.232135	0.121666	0.0477068	-0.164733	-0.147008
GSE2706_UNSTIM_VS_8H_LPS_DC_DN	-0.0933667	-0.1049	-0.0554652	-0.138642	-0.131847	-0.0255313	-0.131776	-0.0976063	0.0767347	-0.0838003	0.0787108	-0.0194007	0.129184	-0.0796384	0.134735	0.0211405	0.0549378	0.0669936	-6.7296e-05	-0.0853614	0.0688448	-0.0393576	0.0140527	0.0291682	-0.00450728	-0.0254341	0.0447023	0.000187708	0.0863277	0.0150303	0.0437464	-0.0121554	0.238606	0.0276649	0.0526356	0.0657024	0.169933	0.0320156	0.0406562	0.0749405	0.145958	0.101911	0.274879	0.0244232	-0.00464457	0.245817	0.186381	0.0335611	0.0803982
GSE2706_UNSTIM_VS_8H_R848_DC_DN	-0.161758	-0.125292	-0.0831857	-0.112317	-0.071618	-0.103201	-0.241791	-0.145156	0.0383138	-0.0999689	0.186918	0.00978561	0.23242	-0.0116535	0.331969	0.132001	0.173416	0.220892	0.104224	-0.00917263	0.225978	0.135092	0.110058	0.0563786	0.0704277	0.0359986	0.129498	0.0982693	0.0803916	0.109766	0.0550424	0.0729541	0.413736	0.1399	0.105652	0.0538328	0.151214	0.00485603	-0.0547168	0.0671863	0.0456292	0.119855	0.22098	-0.088388	-0.159457	0.176304	0.101014	-0.0287755	-0.0505524
GSE2770_IL12_AND_TGFB_VS_IL4_TREATED_ACT_CD4_TCELL_48H_DN	-0.176332	-0.0662648	-0.104505	-0.0708044	-0.0662414	-0.08466	-0.231334	-0.151977	-0.022413	-0.160894	-0.0327973	-0.121706	0.0945188	-0.136747	0.0639582	0.00020515	-0.187093	-0.102624	-0.258206	-0.184565	-0.158603	-0.24922	-0.114985	-0.231312	-0.288144	-0.0732894	-0.199272	-0.181454	-0.289673	-0.221736	-0.157981	-0.27257	-0.105585	-0.283548	-0.291924	-0.253222	0.216638	0.110868	-0.103783	-0.00186481	-0.00371698	0.104037	0.1751	0.0286305	-0.0388902	0.211662	0.0686554	0.07447	0.102038
GSE2770_IL4_ACT_VS_ACT_CD4_TCELL_48H_DN	-0.0134357	-0.0916751	-0.0309132	-0.110442	-0.0609685	-0.0251942	-0.0713343	-0.0624431	-0.0429362	-0.22422	-0.124198	-0.189096	-0.185914	-0.237876	-0.138607	-0.148778	-0.174722	-0.232143	-0.194083	-0.209086	-0.200821	-0.158502	-0.236347	-0.175529	-0.208764	-0.187404	-0.193176	-0.233074	-0.161682	-0.240244	-0.202911	-0.160272	-0.076837	-0.238278	-0.199806	-0.163976	-0.00414407	0.0140689	0.0209127	0.0149474	0.0504581	0.108942	0.0262739	0.131269	0.00890142	0.0589065	0.0710041	0.0119455	0.0301022
GSE2770_TGFB_AND_IL4_ACT_VS_ACT_CD4_TCELL_2H_DN	-0.408482	-0.396227	-0.373302	-0.420067	-0.315649	-0.366106	-0.465097	-0.40737	-0.296516	-0.255012	0.0818025	-0.224945	0.161249	-0.060541	0.0669692	-0.058233	-0.19694	-0.100937	-0.26102	-0.24951	-0.128454	-0.242885	-0.228085	-0.233556	-0.343991	-0.0189181	-0.262802	-0.239293	-0.288301	-0.177994	-0.252748	-0.240417	-0.0396189	-0.306972	-0.302039	-0.296106	0.15033	-0.142438	-0.18232	-0.0307069	0.0555011	0.039598	0.217272	-0.257947	-0.305558	0.254524	0.112667	-0.130405	-0.179822
GSE2770_TGFB_AND_IL4_VS_IL4_TREATED_ACT_CD4_TCELL_48H_UP	-0.168075	-0.266256	-0.225849	-0.250003	-0.272085	-0.191369	-0.225808	-0.270463	-0.131365	-0.0103599	-0.0375941	-0.114219	-0.0606734	-0.0757394	-0.00235117	-0.0153702	-0.111064	0.00726022	-0.0156068	-0.106369	0.116913	-0.065672	-0.0953241	-0.101549	0.0362335	-0.0173992	-0.0552139	-0.0340542	-0.0759872	-0.089879	-0.143141	-0.0700067	0.0849028	-0.0146851	-0.00748508	-0.0268472	-0.074416	-0.0911461	0.00274344	-0.00572128	-0.0312171	-0.0238443	0.0296579	-0.00500544	-0.0918485	0.067086	0.0139742	-0.07033	0.0487047
GSE27859_MACROPHAGE_VS_DC_UP	-0.195515	-0.208866	-0.145257	-0.230385	-0.172047	-0.131132	-0.202365	-0.186856	-0.0349491	-0.131587	0.0215047	-0.108106	0.0195012	-0.165357	0.0892466	0.00205023	-0.0241754	0.0532428	-0.0671075	-0.10341	0.00862388	-0.0253866	-0.00271904	-0.066205	-0.02684	-0.144865	-0.109289	-0.000403506	-0.0263412	-0.133487	-0.0930484	0.00275364	0.151154	-0.015826	0.0597708	0.0584143	0.0375461	-0.0406094	-0.0428477	-0.0270953	0.00218884	5.77593e-05	0.0867212	-0.014515	-0.11129	0.0692609	0.00859022	-0.0625975	-0.00909701
GSE2826_XID_VS_BTK_KO_BCELL_DN	-0.148767	-0.140795	-0.159597	-0.179877	-0.174707	-0.141964	-0.190873	-0.211885	-0.15807	-0.0510433	0.0123989	-0.00136762	0.0403951	-0.0955929	-0.00047281	-0.0928563	-0.0695894	-0.0330537	-0.0331764	-0.0695791	-0.0565307	-0.143859	-0.0379389	-0.066675	-0.116113	-0.116602	-0.0700269	-0.0556893	-0.0805603	-0.060953	-0.0662625	-0.117439	-0.0877827	-0.169336	-0.13498	-0.143327	-0.033117	-0.077713	-0.133282	-0.135191	-0.129817	-0.1261	-0.0460176	-0.100581	-0.113795	-0.115667	-0.0392038	-0.0784096	-0.147957
GSE28737_FOLLICULAR_VS_MARGINAL_ZONE_BCELL_BCL6_HET_DN	0.00375104	0.0227441	0.0461846	-0.0468462	0.0670027	0.0617795	-0.0170063	0.0182125	0.11363	-0.0865827	0.0162503	-0.11216	-0.0459996	-0.153227	-0.0143343	-0.0883287	-0.167708	-0.0159593	-0.121514	-0.145389	-0.0737433	-0.132708	-0.0850544	-0.118518	-0.134225	-0.0895307	-0.164396	-0.115672	-0.149837	-0.0870488	-0.122149	-0.117067	0.0641648	-0.147228	-0.121692	-0.0778029	0.0880502	0.0522575	-0.00543916	0.0448754	0.0865637	0.0707676	0.175784	0.000400715	-0.0726491	0.207229	0.10886	-0.0415521	0.0375889
GSE28737_WT_VS_BCL6_HET_FOLLICULAR_BCELL_DN	-0.265808	-0.242994	-0.227103	-0.261971	-0.23188	-0.212408	-0.217092	-0.254155	-0.176217	-0.0752542	0.0200034	-0.0767776	0.0252781	-0.0505438	0.00465779	0.0153785	-0.108851	-0.0607197	-0.0701591	-0.0908457	-0.0510859	-0.126338	-0.0861622	-0.0485952	-0.137245	-0.0082393	-0.125331	-0.0848233	-0.113189	-0.0602475	-0.121388	-0.114114	-0.0651874	-0.192266	-0.182154	-0.203606	-0.0035722	-0.0403906	0.00543096	0.0581352	0.0171641	-0.00680093	0.0810174	0.0260998	-0.084786	0.0620416	-0.00622745	-0.0333819	0.0381381
GSE28737_WT_VS_BCL6_HET_MARGINAL_ZONE_BCELL_DN	0.0412691	0.04374	0.0703734	0.0720648	0.0624572	0.0451902	0.00753456	-0.0225295	0.0851353	0.0215308	0.128576	0.103173	0.166767	0.0897681	0.214452	0.145364	0.092759	0.131705	0.0323475	0.078859	0.13841	0.0681503	0.150952	0.132475	0.0765798	0.052252	0.0818976	0.0914649	0.111068	0.0689037	0.120186	0.0914516	0.240243	0.102917	0.0863472	0.122433	0.264471	0.229892	0.191618	0.21876	0.231401	0.21788	0.277926	0.235937	0.212163	0.278456	0.25143	0.202603	0.22739
GSE29617_DAY3_VS_DAY7_TIV_FLU_VACCINE_PBMC_2008_UP	-0.337982	-0.271868	-0.291244	-0.408049	-0.273562	-0.248302	-0.306962	-0.26658	-0.202623	-0.0354322	0.165494	0.0257242	0.124686	-0.0276552	0.241928	0.10626	0.0596625	0.122829	0.0265334	-0.0270069	0.0984914	-0.0170149	0.0235193	0.0267678	-0.0450223	0.0419481	-0.0241734	-0.011368	0.0118759	-0.0910219	0.0236809	-0.0286934	0.0669431	-0.110081	-0.051228	-0.0635901	0.0177101	-0.138239	0.00715504	0.00217198	0.022729	0.035946	0.143976	-0.0411239	-0.212153	0.0513484	0.0620956	-0.0993062	-0.0151397
GSE29618_BCELL_VS_MONOCYTE_DN	-0.392841	-0.379458	-0.334689	-0.5321	-0.442735	-0.33034	-0.383513	-0.383317	-0.296589	-0.0163655	0.129175	0.00920193	0.0862797	-0.0959974	0.104319	0.104418	-0.0517845	0.07361	0.0180661	-0.048027	0.0965541	-0.108422	-0.0461789	0.027513	-0.0721638	-0.0291989	-0.0876785	-0.0583034	-0.0270376	-0.104435	-0.02864	-0.119829	-0.10308	-0.402142	-0.120491	-0.20737	0.036913	-0.0585127	0.0831069	0.0705623	0.0341046	-0.044442	0.100696	0.032198	-0.172129	0.0680393	0.0148136	-0.0799561	0.0121132
GSE30083_SP3_VS_SP4_THYMOCYTE_DN	-0.181937	-0.190766	-0.178167	-0.18337	-0.199038	-0.222164	-0.267984	-0.220585	-0.196516	0.00433914	0.0745097	0.0506297	0.0740119	0.0268722	0.0771287	0.0585638	-0.105387	0.0737136	-0.0353316	-0.0241562	0.0349581	-0.0112129	0.00115396	-0.00111797	-0.0066198	0.0355611	0.0255475	0.0839977	0.00934721	0.0241776	0.00820629	-0.0263444	0.030168	-0.163994	-0.0741349	-0.136023	0.0241589	0.0830984	0.0126934	0.0942193	0.0947891	0.13843	0.149342	0.0831127	0.0280099	0.16894	0.114108	0.0704176	0.0646935
GSE3039_CD4_TCELL_VS_B1_BCELL_DN	-0.0900417	-0.106944	-0.12711	-0.311408	-0.163993	-0.0844711	-0.114862	-0.132851	-0.0734666	-0.159888	-0.0562053	-0.161034	-0.103311	-0.21798	-0.0473009	-0.109788	-0.140476	-0.115776	-0.176939	-0.219953	-0.124936	-0.207482	-0.176211	-0.171747	-0.223511	-0.204963	-0.213924	-0.184369	-0.159983	-0.227776	-0.177825	-0.237311	-0.145182	-0.219633	-0.198606	-0.243719	0.15433	0.133887	0.195641	0.203784	0.224142	0.141794	0.214905	0.16293	0.0533687	0.238588	0.212018	0.0644024	0.13996
GSE30971_CTRL_VS_LPS_STIM_MACROPHAGE_WBP7_KO_2H_DN	-0.30682	-0.282944	-0.285707	-0.364825	-0.313123	-0.205244	-0.276538	-0.273653	-0.231005	0.0976748	0.111018	0.0129417	0.0913312	0.0545729	0.101677	0.133267	-0.000485349	0.0570368	0.0487508	0.0311969	0.0768594	-0.0877943	-0.0132669	0.0502612	-0.0580051	0.11133	-0.0399799	-0.0303738	0.0185481	-0.0431613	-0.0130031	-0.076445	-0.131676	-0.2449	-0.0969945	-0.154047	0.0833928	-0.0477394	0.0280553	0.186613	0.00732903	0.0773683	0.109602	0.147272	-0.116983	0.130197	0.0486023	0.0480548	0.0610702
GSE30971_CTRL_VS_LPS_STIM_MACROPHAGE_WBP7_KO_4H_DN	-0.285065	-0.304747	-0.299895	-0.344892	-0.330957	-0.269701	-0.28956	-0.303612	-0.246441	0.0153037	0.0632625	-0.0780712	-0.0693826	-0.149818	0.101296	0.0659047	-0.115283	0.077049	-0.0141003	-0.0922889	0.049765	-0.0677645	-0.113059	-0.055959	-0.0349522	-0.0650649	-0.0588258	-0.0217248	-0.0798908	-0.0864868	-0.111043	-0.109021	-0.0459492	-0.159745	-0.10601	-0.171871	0.0597944	-0.0770963	0.0882231	0.105115	0.0249447	0.0467455	0.121809	0.10707	-0.0510302	0.122408	0.040544	0.0368002	0.104838
GSE32986_CURDLAN_LOWDOSE_VS_CURDLAN_HIGHDOSE_STIM_DC_DN	-0.0300551	-0.0221034	0.035103	-0.122853	-0.00996289	0.0742721	-0.0032832	0.0154622	0.151766	-0.110008	0.06793	-0.0983688	0.0841144	-0.134182	0.12949	0.0463974	0.0131315	0.0739482	0.00359708	-0.102201	0.0505051	0.0552481	0.0169747	0.0153919	-0.000602119	-0.126159	-0.00412388	0.0229626	-0.0142091	-0.0311962	-0.0296288	-0.00323583	0.26098	0.0243676	0.0809174	0.0636563	0.180098	0.0624839	0.243708	0.205908	0.231817	0.135303	0.277817	0.103477	-0.0224102	0.274147	0.205267	0.0683111	0.152463
GSE32986_GMCSF_VS_GMCSF_AND_CURDLAN_LOWDOSE_STIM_DC_UP	-0.251644	-0.26097	-0.255348	-0.262482	-0.290793	-0.275274	-0.248889	-0.283108	-0.253356	-0.100769	-0.0116775	-0.0934761	-0.0364517	-0.155654	-0.00487142	-0.0811333	-0.122367	-0.0519287	-0.167943	-0.14184	-0.0789348	-0.158171	-0.0763914	-0.0958375	-0.113295	-0.100847	-0.114026	-0.0307063	-0.154451	-0.137736	-0.134689	-0.135664	-0.132499	-0.221402	-0.179604	-0.170378	0.00558285	-0.00806104	-0.0264008	0.0508705	0.0401024	0.0231578	0.08254	0.0923181	0.0230506	0.137346	0.0339899	0.105851	0.0718468
GSE3337_CTRL_VS_4H_IFNG_IN_CD8POS_DC_DN	-0.260636	-0.239291	-0.227932	-0.22964	-0.206193	-0.235472	-0.268621	-0.268542	-0.147502	0.107675	0.143766	0.0474533	0.230401	0.11122	0.161904	0.190926	-0.0130418	0.0329142	0.000839707	0.0335804	0.108881	-0.0153796	0.145297	-0.0126338	-0.0638258	0.075471	0.0179139	0.0437254	-0.0881164	0.0234272	-0.00373157	-0.054258	0.114445	-0.0389106	-0.0842881	-0.0373631	0.151245	0.1064	0.0185282	0.128114	0.0604181	0.0938066	0.144499	0.0691989	-0.0398194	0.209208	0.0211815	0.104343	0.103396
GSE33424_CD161_HIGH_VS_INT_CD8_TCELL_UP	-0.150726	-0.220585	-0.199065	-0.163463	-0.246879	-0.223758	-0.220283	-0.215684	-0.171777	0.0621796	0.0848739	0.150677	0.156938	0.0644284	0.222784	0.0934753	0.112501	0.122766	0.128911	0.0891125	0.097965	0.065491	0.0900316	0.163151	0.103612	0.12573	0.110607	0.139762	0.154859	0.143954	0.117315	0.0812475	0.175976	0.0223107	0.0625712	0.0576617	-0.025945	-0.109922	-0.0420619	0.0110276	-0.0860101	-0.0271673	0.0224148	0.0387406	-0.0288819	-0.000263771	0.0160558	0.0106354	0.010982
GSE33424_CD161_INT_VS_NEG_CD8_TCELL_UP	-0.331158	-0.289961	-0.260267	-0.152108	-0.14672	-0.251645	-0.369748	-0.296317	-0.111922	-0.1043	0.118123	-0.10395	0.140353	0.0211857	0.100924	0.0266601	-0.152525	-0.0318142	-0.148072	-0.11773	-0.0480787	-0.162699	-0.116576	-0.132207	-0.215625	0.0289808	-0.135399	-0.13179	-0.233848	-0.073362	-0.186312	-0.145854	-0.000827012	-0.24609	-0.248823	-0.249437	0.154763	0.139014	-0.116831	0.124772	0.0692615	0.184032	0.167022	-0.0495186	-0.0668002	0.25602	0.172613	0.0975689	0.00213726
GSE34006_A2AR_KO_VS_A2AR_AGONIST_TREATED_TREG_UP	-0.352822	-0.331565	-0.298887	-0.312064	-0.259757	-0.303819	-0.372341	-0.340291	-0.196366	-0.200095	0.03792	-0.152564	0.0651838	-0.0642749	0.0279835	-0.0120127	-0.188414	-0.0538606	-0.159662	-0.156715	-0.0631915	-0.149608	-0.108969	-0.148878	-0.227864	-0.0365673	-0.14746	-0.160196	-0.237904	-0.124741	-0.198368	-0.167998	0.00647291	-0.245978	-0.22002	-0.20098	0.212077	0.0726304	-0.0212052	0.112626	0.0831392	0.168747	0.193402	-0.0659344	-0.0816183	0.250331	0.170561	0.0830207	0.0139037
GSE34006_WT_VS_A2AR_KO_TREG_DN	-0.267254	-0.238777	-0.199961	-0.27358	-0.117578	-0.24818	-0.314048	-0.271655	-0.0780271	-0.206678	0.0155596	-0.19547	0.0217166	-0.113212	0.0146593	-0.00667284	-0.184669	-0.11697	-0.200024	-0.248317	-0.0937619	-0.191377	-0.129588	-0.205604	-0.299717	-0.132313	-0.240313	-0.236168	-0.265397	-0.193102	-0.214792	-0.243172	-0.111417	-0.313076	-0.253486	-0.248395	0.189526	0.0889073	-0.0378542	0.0654197	0.0880378	0.139764	0.188719	-0.030826	-0.144974	0.215013	0.156736	-0.00210533	-0.00494036
GSE34156_NOD2_LIGAND_VS_TLR1_TLR2_LIGAND_6H_TREATED_MONOCYTE_DN	-0.198276	-0.207732	-0.145084	-0.407983	-0.27326	-0.0356676	-0.206785	-0.200256	-0.00407772	-0.170667	0.0312102	-0.163592	-0.0335674	-0.265683	0.114753	0.0173855	-0.150036	0.0520387	-0.0759376	-0.201049	0.0457885	-0.188108	-0.127255	-0.0955803	-0.116231	-0.112415	-0.186007	-0.166259	-0.134319	-0.21514	-0.159949	-0.256705	-0.0685336	-0.343273	-0.144603	-0.217003	0.233242	0.0682357	0.20719	0.244899	0.253139	0.189847	0.296116	0.247627	-0.0213374	0.271682	0.234492	-0.000165615	0.189449
GSE34156_NOD2_LIGAND_VS_TLR1_TLR2_LIGAND_6H_TREATED_MONOCYTE_UP	-0.201662	-0.179079	-0.153744	-0.237781	-0.134333	-0.147258	-0.225129	-0.194511	-0.0198916	-0.0781468	0.0872835	-0.092515	0.114746	-0.0271898	0.105864	0.0496586	-0.0948781	-0.0429458	-0.153442	-0.122285	-0.0512076	-0.121407	-0.0333762	-0.103844	-0.228386	0.000609183	-0.112763	-0.152806	-0.139013	-0.133151	-0.098833	-0.156189	-0.00603767	-0.210774	-0.198995	-0.202327	0.190511	0.0867461	0.0215544	0.0827642	0.0990206	0.152611	0.238505	-0.0121823	-0.116347	0.273428	0.144205	-0.0144978	0.0245497
GSE34156_TLR1_TLR2_LIGAND_VS_NOD2_AND_TLR1_TLR2_LIGAND_24H_TREATED_MONOCYTE_UP	-0.265761	-0.234912	-0.178902	-0.442435	-0.31808	-0.126182	-0.248034	-0.251715	-0.0733502	-0.188846	0.0996779	-0.163877	-0.0417343	-0.24225	0.191774	0.0466813	-0.114693	0.0608245	-0.0571651	-0.187646	0.0412109	-0.185801	-0.125056	-0.0805155	-0.153566	-0.100231	-0.215964	-0.188543	-0.111091	-0.243099	-0.0965232	-0.251774	-0.10701	-0.386596	-0.121854	-0.226861	0.181995	0.0464598	0.200113	0.205987	0.205666	0.182048	0.227561	0.177312	-0.0449797	0.188077	0.144699	-0.0376335	0.166365
GSE34156_UNTREATED_VS_24H_NOD2_LIGAND_TREATED_MONOCYTE_DN	-0.2173	-0.258683	-0.198802	-0.379575	-0.307474	-0.124388	-0.237318	-0.246282	-0.00720316	-0.0744083	0.156461	-0.0809576	0.0582394	-0.152453	0.191876	0.0720466	-0.125205	0.0870257	-0.02323	-0.168547	0.050439	-0.173943	-0.0770968	-0.0185643	-0.0993905	-0.00874432	-0.17256	-0.126632	-0.0979687	-0.166516	-0.0969074	-0.129176	-0.0543295	-0.300702	-0.101572	-0.148174	0.252506	0.118827	0.260808	0.261861	0.252941	0.172879	0.270228	0.23099	0.0555637	0.262889	0.173253	0.0248644	0.192773
GSE34156_UNTREATED_VS_6H_NOD2_AND_TLR1_TLR2_LIGAND_TREATED_MONOCYTE_DN	-0.207173	-0.180099	-0.117027	-0.104484	-0.0588076	-0.118437	-0.220723	-0.213233	-0.00161331	-0.202202	0.0552009	-0.181079	0.0742464	-0.0241717	0.0255272	-0.0076647	-0.254234	-0.101567	-0.16969	-0.178026	-0.0927276	-0.207715	-0.184531	-0.172019	-0.320777	-0.0174709	-0.143651	-0.173528	-0.293154	-0.109476	-0.228725	-0.234717	-0.0279811	-0.308693	-0.344486	-0.302117	0.248166	0.109075	0.0566287	0.182317	0.182053	0.280746	0.276807	0.0569943	-0.0395921	0.32242	0.291379	0.111038	0.0546548
GSE34156_UNTREATED_VS_6H_NOD2_LIGAND_TREATED_MONOCYTE_DN	-0.152156	-0.0937967	-0.0496593	-0.0780544	-0.0257048	-0.0723449	-0.186587	-0.107099	-0.00494939	-0.0974644	0.0481597	-0.117631	0.110193	-0.0555368	0.0636881	0.0141288	-0.120137	-0.010039	-0.0928306	-0.105829	-0.0139225	-0.116388	-0.0316275	-0.0672124	-0.148178	-0.000526612	-0.125265	-0.0700647	-0.17221	-0.0536982	-0.106867	-0.169686	0.012422	-0.195333	-0.195341	-0.177511	0.153421	0.162656	0.160355	0.187239	0.182686	0.213301	0.275985	0.190287	0.0752624	0.257876	0.181551	0.144159	0.164021
GSE34156_UNTREATED_VS_6H_TLR1_TLR2_LIGAND_TREATED_MONOCYTE_UP	-0.260504	-0.259921	-0.199603	-0.412076	-0.31479	-0.142646	-0.237305	-0.250714	-0.0622179	-0.0654556	0.187985	-0.042559	0.0581991	-0.142137	0.244769	0.118471	-0.0639891	0.154123	0.0343716	-0.114063	0.146772	-0.15269	-0.0458285	-0.0132908	-0.0507003	0.0131925	-0.145587	-0.0666328	-0.0557612	-0.151654	-0.0785707	-0.134178	-0.00920945	-0.290351	-0.0543128	-0.139133	0.119613	-0.0387545	0.148328	0.173947	0.142414	0.111905	0.169843	0.123776	-0.12895	0.166875	0.0835193	-0.120197	0.0868692
GSE34205_HEALTHY_VS_FLU_INF_INFANT_PBMC_DN	-0.39406	-0.380676	-0.363817	-0.43537	-0.354006	-0.328336	-0.437015	-0.398148	-0.330728	-0.00334373	0.343436	0.0123816	0.269058	0.0412734	0.33122	0.164931	0.154895	0.243422	0.0699511	-0.0626676	0.143858	0.145619	0.0437722	0.0248516	-0.0172087	0.0313507	0.032624	0.0570038	0.122951	0.0380385	0.0546932	0.1111	0.155543	-0.050544	0.0921923	0.0217814	0.0856643	-0.139392	-0.114597	0.0579017	0.0115999	-0.0560344	0.134733	-0.111349	-0.257698	0.0916712	0.0218039	-0.190979	-0.213411
GSE35685_CD34POS_CD10NEG_CD62LPOS_VS_CD34POS_CD10POS_BONE_MARROW_DN	-0.263641	-0.261601	-0.241319	-0.340426	-0.284162	-0.276927	-0.28967	-0.306775	-0.199121	-0.0881978	0.00835489	-0.0942169	0.0535024	-0.0314091	0.0719251	-0.0165391	-0.0920833	-0.00740306	-0.127182	-0.132165	-0.017121	-0.08753	-0.0055465	-0.0557099	-0.117813	-0.0773729	-0.113871	-0.118231	-0.0960535	-0.0919749	-0.0796919	-0.155523	0.0538875	-0.154109	-0.0585084	-0.0680534	0.13592	0.0787315	0.0840407	0.163126	0.119007	0.178348	0.179249	0.14788	-0.0612421	0.220742	0.14941	0.0702465	0.171078
GSE35685_CD34POS_CD38NEG_VS_CD34POS_CD10POS_BONE_MARROW_DN	-0.276908	-0.303456	-0.244961	-0.313174	-0.284166	-0.236563	-0.272882	-0.284476	-0.116408	-0.0560691	0.0325073	-0.0470439	0.0679315	-0.0650758	0.031749	0.0224031	-0.0326966	-0.0162419	-0.105633	-0.106134	-0.0502162	-0.0934245	0.0121754	-0.0221954	-0.0877195	-0.0846713	-0.0454495	-0.0693027	-0.0839233	-0.0578631	-0.0370432	-0.0749732	0.0668514	-0.145184	-0.101196	-0.0700008	0.181738	0.141687	0.121827	0.214555	0.192357	0.162802	0.254695	0.194668	0.0252236	0.333836	0.162442	0.137254	0.233041
GSE35825_IFNA_VS_IFNG_STIM_MACROPHAGE_UP	-0.356325	-0.275798	-0.283067	-0.305102	-0.285146	-0.256139	-0.36281	-0.304556	-0.144236	-0.133576	0.102274	-0.0863294	0.131664	-0.0145598	0.144406	0.101066	-0.0322729	0.0721344	-0.0645991	-0.0901269	0.0350656	-0.00806899	-0.00915929	0.00746595	-0.0668378	-0.042862	-0.0132148	-0.0262744	-0.0626866	-0.0611055	-0.0524383	-0.0318491	0.154629	-0.0565379	-0.0334369	-0.0538238	0.0924634	-0.0286186	0.00275861	0.0613034	0.0429583	0.0586138	0.183538	-0.0471018	-0.0872202	0.211438	0.115679	-0.0230085	0.0700364
GSE36009_UNSTIM_VS_LPS_STIM_DC_UP	-0.0685303	-0.0047188	0.0276504	-0.0571039	-0.0134666	-0.0117293	-0.0538767	-0.00811575	0.104074	0.0122794	0.118911	0.026035	0.124681	0.0463834	0.110961	0.127238	0.007951	0.0271578	-0.0266848	0.028111	0.0881509	-0.00811333	0.0475426	0.0436088	-0.0265707	0.0746072	0.0305941	0.0264277	-0.0109118	0.0130513	0.00444864	0.00474033	0.124578	0.00802589	0.00649583	0.0110156	0.174959	0.099275	0.0603111	0.0728174	0.142846	0.102588	0.189652	0.0943949	0.00562238	0.247078	0.15484	0.0889832	0.166047
GSE36009_WT_VS_NLRP10_KO_DC_UP	-0.177251	-0.21285	-0.176063	-0.124892	-0.147467	-0.163985	-0.186252	-0.181283	-0.0640965	0.0913905	0.185507	0.171503	0.240448	0.1372	0.176509	0.216625	0.0765392	0.193862	0.137026	0.097311	0.169251	0.129225	0.146736	0.101939	0.101432	0.133468	0.15135	0.136073	0.0708136	0.169914	0.0915361	0.0815683	0.165442	0.0586097	0.0750785	0.0527391	0.134354	0.0464818	0.038882	0.126803	0.0664872	0.102048	0.196689	0.0608311	0.0264001	0.260264	0.132416	0.109535	0.172525
GSE36078_UNTREATED_VS_AD5_INF_MOUSE_LUNG_DC_DN	0.0329741	0.0245189	0.0691508	-0.0253204	-0.019262	0.0749826	0.0049927	-0.0246273	0.0404762	0.0513763	0.0561937	0.0311672	0.0542233	0.0211499	0.0908248	0.0246939	0.0364728	0.0335013	-0.0222983	0.0616772	0.0181333	-0.0214713	0.0557249	0.0328369	-0.0130178	0.0570817	0.0135612	0.0874285	0.0550474	-0.00655287	0.0568757	0.0189309	0.0832493	0.0138341	0.0206649	-0.00338748	0.0735694	0.0668008	0.0636131	0.107932	0.0693019	0.0156774	0.103575	0.0887182	0.0506739	0.136217	0.0620461	0.086892	0.0706779
GSE360_CTRL_VS_L_MAJOR_DC_DN	-0.0589838	-0.00771926	-0.0309419	-0.227337	-0.0121197	-0.0195936	-0.0734589	-0.0372535	0.0379453	-0.0681554	0.0387332	-0.05611	0.0144821	-0.0908381	0.0982636	-0.0318565	0.0379336	0.0593588	-0.0307109	-0.0729786	0.0104408	0.00311978	-0.00534681	-0.0972036	0.00192426	-0.10115	-0.000399998	-0.0399507	-0.0335264	-0.0461933	-0.0124274	-0.0600819	0.112542	-0.0330381	0.00323076	-0.0387762	0.124316	0.0642167	0.183863	0.0944024	0.174965	0.103447	0.208895	0.0385031	-0.0383215	0.198219	0.117075	0.0184953	0.0443671
GSE360_CTRL_VS_M_TUBERCULOSIS_DC_DN	-0.167638	-0.143678	-0.143113	-0.260005	-0.138143	-0.0929738	-0.200718	-0.191678	-0.0518723	-0.191647	0.0816335	-0.105667	0.0604474	-0.196114	0.162606	-0.0793214	0.0327229	0.0943234	-0.0209995	-0.186891	0.0279499	-0.0429911	-0.0249027	-0.0893176	-0.0148899	-0.179241	-0.0557096	-0.0609989	0.0187812	-0.131364	-0.0439704	-0.0609567	0.192534	-0.0293257	0.00305689	-0.0534812	0.130899	0.0350018	0.080247	0.116148	0.151945	0.0652949	0.237022	0.0407956	0.00233034	0.221974	0.11416	0.0258919	0.0789974
GSE360_DC_VS_MAC_M_TUBERCULOSIS_UP	-0.0788307	-0.0183063	-0.0277589	-0.124527	0.00687682	-0.0355257	-0.08095	-0.0766789	-0.0178209	-0.19916	-0.0443467	-0.172905	-0.0286634	-0.0931205	0.0328929	-0.0810908	-0.0736534	-0.0290683	-0.109151	-0.190386	-0.024951	-0.0945161	-0.0659588	-0.123628	-0.138169	-0.139074	-0.0955823	-0.0955168	-0.0935356	-0.131347	-0.0919137	-0.12625	0.0823843	-0.110324	-0.0881652	-0.11429	-0.0154895	-0.110367	-0.0398336	-0.10406	-0.0490785	-0.0221213	0.0269409	-0.0988626	-0.158817	0.0356547	0.0587764	-0.0728656	-0.096706
GSE360_HIGH_DOSE_B_MALAYI_VS_M_TUBERCULOSIS_DC_DN	-0.244989	-0.234342	-0.220324	-0.362093	-0.210043	-0.191734	-0.306126	-0.274146	-0.161769	-0.0210742	0.290197	0.0675787	0.283192	0.0501797	0.334788	0.181703	0.199083	0.261568	0.126981	-0.012721	0.222517	0.0918926	0.0944783	0.0411244	0.0803918	0.0638015	0.154694	0.0782065	0.111503	0.0394051	0.071107	0.0437732	0.29461	0.0400528	0.0588657	0.0350465	0.170643	0.00330017	0.00622488	0.0594522	0.0688301	0.0358211	0.218439	-0.0247923	-0.105735	0.243436	0.1384	-0.0334305	0.0215875
GSE360_HIGH_DOSE_B_MALAYI_VS_M_TUBERCULOSIS_MAC_DN	-0.139054	-0.139066	-0.0642741	-0.106876	-0.145724	-0.0567166	-0.126085	-0.0604817	-0.00871067	3.81896e-05	0.186553	0.0452637	0.172315	-0.00635016	0.199049	0.115239	0.0836897	0.170184	0.104797	0.00566905	0.154155	0.0368407	0.134035	0.08456	0.0619194	-0.0562271	0.0947885	0.155058	0.0386081	0.0681543	0.0646523	0.00305039	0.225501	0.0292847	0.0252764	0.112146	0.184601	0.106869	0.140616	0.151119	0.154788	0.100437	0.221472	0.0853978	0.0593097	0.180019	0.0922551	0.115848	0.128546
GSE360_LOW_DOSE_B_MALAYI_VS_M_TUBERCULOSIS_DC_DN	-0.167443	-0.137802	-0.129185	-0.232784	-0.152266	-0.0977165	-0.192799	-0.222077	-0.00417339	-0.0459347	0.217629	0.0383234	0.152524	0.0319759	0.198648	0.128601	0.11515	0.175176	0.0442041	-0.0322588	0.123912	0.0663667	0.0558255	0.0152552	0.0338441	0.0212291	0.0279891	0.0293754	0.083219	-0.0245883	0.0317407	0.0123529	0.25336	0.019909	0.0516979	0.0444802	0.174841	0.0325643	0.0436987	0.12105	0.119795	0.0512813	0.230259	0.0604386	-0.0534878	0.24066	0.127571	0.0399245	0.0823529
GSE360_L_DONOVANI_VS_B_MALAYI_HIGH_DOSE_DC_UP	-0.0568678	-0.0819387	-0.0571931	-0.189071	-0.091454	-0.0246416	-0.112229	-0.0964176	-0.00110853	-0.152896	-0.0554922	-0.0734425	-0.0497902	-0.136123	0.106038	-0.0954711	0.0812911	0.0174747	-0.0179192	-0.161397	-0.00910662	-0.0116486	-0.0363637	-0.0382705	0.0526751	-0.155133	-0.0287061	-0.0555474	0.0543344	-0.114227	-0.00944205	-0.0232725	0.209551	0.0937987	0.08402	0.0229364	0.141491	0.0110267	0.157065	0.108567	0.0876431	0.0519733	0.235827	0.00805816	-0.0700913	0.207559	0.0449014	-0.0384039	0.0241519
GSE360_L_DONOVANI_VS_B_MALAYI_HIGH_DOSE_MAC_UP	-0.159912	-0.257521	-0.175988	-0.183761	-0.191856	-0.13191	-0.228719	-0.168651	-0.0549669	0.00707918	0.173472	0.0807501	0.116185	0.00339864	0.15357	0.0807947	0.0761281	0.211458	0.128372	0.0307705	0.153002	0.0947653	0.0823191	0.107836	0.128707	-0.00414517	0.0750806	0.104973	0.150759	0.086327	0.101245	0.078609	0.195357	0.0786346	0.137708	0.106282	0.100444	0.0323286	0.113571	0.156849	0.111215	0.0199716	0.139505	0.124576	0.0728899	0.184641	0.0521939	0.0395252	0.0704373
GSE360_L_DONOVANI_VS_B_MALAYI_LOW_DOSE_MAC_UP	-0.249809	-0.290738	-0.270325	-0.257342	-0.285241	-0.244579	-0.294328	-0.30164	-0.255679	-0.0960118	0.0210922	-0.0964173	-0.0419816	-0.109189	0.04561	-0.0299276	-0.0182818	0.0145484	-0.0313707	-0.117752	-0.0291586	-0.0140503	-0.0529095	-0.0314848	-0.0103153	-0.128006	-0.0593336	-0.0194158	-0.0233988	-0.0371795	-0.00604064	0.0103694	0.00960441	-0.00553117	-0.0206381	0.041318	0.142705	0.0185693	0.0318991	0.100886	0.0249641	0.058531	0.115124	0.103646	0.0352733	0.110494	0.0766082	0.0892769	0.100674
GSE360_L_DONOVANI_VS_M_TUBERCULOSIS_DC_DN	-0.244128	-0.263371	-0.213898	-0.266738	-0.209743	-0.200455	-0.298324	-0.273246	-0.0846454	-0.00945874	0.149614	-0.0298588	0.152164	0.0336606	0.199814	0.0707916	-0.023604	0.0868869	0.0621359	-0.0298527	0.0971274	0.0042894	0.0205959	0.0287721	-0.103796	0.020199	-0.0238854	-0.0104078	-0.000647327	0.0322551	-0.0501499	-0.0496884	0.0869265	-0.132266	-0.0497389	-0.0947124	0.167953	0.073807	0.0818191	0.188095	0.0774906	0.171321	0.203555	0.0771768	-0.0465293	0.276165	0.174186	0.135769	0.0725877
GSE360_L_DONOVANI_VS_M_TUBERCULOSIS_MAC_DN	-0.147095	-0.0854389	-0.0536874	-0.172194	-0.0817339	-0.0726353	-0.17636	-0.122715	-0.0192944	-0.0319715	0.192752	0.0627532	0.22492	0.0536161	0.270251	0.196384	0.130467	0.22413	0.153035	0.0387122	0.185988	0.11542	0.206526	0.0834121	0.0823689	0.0294186	0.134793	0.155529	0.107196	0.117085	0.133692	0.071348	0.2533	0.0463787	0.113816	0.133462	0.221832	0.0989772	0.134537	0.117754	0.137713	0.140071	0.230111	0.0271115	0.0105462	0.255156	0.11786	0.0464971	0.142167
GSE360_L_MAJOR_VS_M_TUBERCULOSIS_DC_DN	-0.227313	-0.176566	-0.186474	-0.222236	-0.185616	-0.12397	-0.174956	-0.147583	-0.0993352	0.0675702	0.162668	0.0179002	0.19864	0.114601	0.143502	0.113126	0.00531217	0.111367	0.0883167	0.0191601	0.132055	0.0350457	0.0681992	0.0545492	-0.019909	0.132882	0.0823148	0.0891405	0.0283219	0.0687048	0.0157167	0.0465683	0.147494	-0.0228043	0.0426724	0.0164217	0.0972692	0.0578	0.0262324	0.0657296	0.0565309	0.110758	0.10977	0.0465827	0.0416242	0.0890809	0.0819516	0.042699	0.037307
GSE360_T_GONDII_VS_M_TUBERCULOSIS_DC_DN	-0.161959	-0.157667	-0.120864	-0.250563	-0.159895	-0.0811577	-0.19769	-0.165691	0.015353	0.1189	0.235191	0.078091	0.239768	0.0752168	0.265267	0.201926	0.0498916	0.190264	0.10143	0.0325922	0.155531	0.0646566	0.118033	0.111616	-0.0288488	0.089171	0.0749611	0.0958223	0.0326388	0.0486694	0.0712701	-0.0023254	0.096132	-0.150624	-0.0140139	-0.0658501	0.112265	0.0160044	0.0492004	0.0565805	0.0419511	0.0474946	0.183189	0.0176559	-0.127513	0.136177	0.0185493	-0.0100944	0.0173473
GSE360_T_GONDII_VS_M_TUBERCULOSIS_MAC_DN	-0.165538	-0.137957	-0.116834	-0.209888	-0.189151	-0.130553	-0.180002	-0.118831	-0.0498576	-0.184512	-0.00163678	-0.102302	0.0212837	-0.15053	0.0162483	0.0246601	-0.0844193	0.0238304	-0.021193	-0.167923	0.0295888	-0.0793013	-0.0335013	-0.0913296	-0.0874183	-0.12734	-0.0928025	-0.0176876	-0.07099	-0.0946136	-0.0724176	-0.15185	0.11644	-0.148174	-0.0471515	-0.0188631	0.149724	0.0634256	0.0875773	0.052337	0.105279	0.068164	0.176515	0.0653446	0.0164976	0.168929	0.0959998	0.0396872	0.0965218
GSE36392_TYPE_2_MYELOID_VS_EOSINOPHIL_IL25_TREATED_LUNG_DN	-0.255581	-0.236951	-0.20025	-0.322077	-0.272162	-0.195485	-0.277479	-0.237747	-0.039814	-0.256324	-0.139784	-0.217065	-0.147708	-0.249315	-0.0700899	-0.201392	-0.165399	-0.0949217	-0.227791	-0.244704	-0.208628	-0.210984	-0.18674	-0.220991	-0.215003	-0.226129	-0.215477	-0.161174	-0.196819	-0.183421	-0.182589	-0.189068	-0.00420769	-0.235956	-0.187219	-0.228067	0.147611	0.0687893	0.250795	0.215239	0.242418	0.029326	0.331887	-0.00213647	-0.0248579	0.314984	0.149708	0.0595204	0.11624
GSE36527_CD69_NEG_VS_POS_TREG_CD62L_LOS_KLRG1_NEG_UP	-0.286392	-0.246726	-0.240966	-0.289742	-0.170955	-0.246895	-0.328697	-0.288953	-0.0465955	-0.211313	0.019356	-0.191675	0.0188966	-0.143225	0.0198962	-0.0471533	-0.214164	-0.111339	-0.229302	-0.218845	-0.112641	-0.21002	-0.146837	-0.198413	-0.303383	-0.144906	-0.225393	-0.212496	-0.272524	-0.187861	-0.225307	-0.246301	-0.00871045	-0.279355	-0.26709	-0.27792	0.183482	0.0517222	-0.0377061	0.0781284	0.0808967	0.170609	0.201962	-0.0610735	-0.198008	0.25917	0.170256	-0.0092015	-0.0195042
GSE36826_WT_VS_IL1R_KO_SKIN_STAPH_AUREUS_INF_DN	-0.058819	-0.0109302	0.0345562	-0.16146	0.0218039	0.00684575	-0.0885245	-0.0372479	0.138257	-0.163796	0.0323759	-0.107338	0.0922781	-0.0902425	0.106657	0.00890969	-0.0862263	-0.0120483	-0.139008	-0.149246	-0.0153971	-0.098205	-0.0368223	-0.0931456	-0.183111	-0.0599323	-0.0966668	-0.136562	-0.140619	-0.118617	-0.101137	-0.155752	0.0819369	-0.168403	-0.16363	-0.188373	0.123255	0.0306424	0.0596838	0.111733	0.102663	0.10577	0.188396	0.036709	-0.0960564	0.20048	0.0917565	0.0235006	0.0470295
GSE36888_UNTREATED_VS_IL2_TREATED_TCELL_17H_DN	-0.158821	-0.129119	-0.0887526	-0.300023	-0.183495	-0.0647692	-0.20038	-0.114271	0.0829009	-0.0263614	0.260155	0.0165688	0.233194	-0.0530996	0.320095	0.164007	0.168544	0.319786	0.242339	-0.0353316	0.340258	0.163608	0.212743	0.0802335	0.202687	-0.0880614	0.108059	0.191865	0.225183	0.0653847	0.135685	0.105383	0.409902	0.19955	0.287055	0.262536	0.218518	0.131567	0.257905	0.195414	0.265403	0.103265	0.301395	0.139418	0.0337397	0.252165	0.181986	0.0340848	0.17582
GSE36888_UNTREATED_VS_IL2_TREATED_TCELL_6H_UP	-0.159413	-0.132143	-0.096083	-0.327411	-0.233261	-0.131662	-0.215809	-0.164822	-0.0505159	-0.155863	0.00037349	-0.152218	-0.011316	-0.184645	0.0292921	-0.115887	-0.0767193	0.00732617	-0.099795	-0.202767	-0.0964208	-0.147835	-0.0873415	-0.13162	-0.102191	-0.152143	-0.161625	-0.100819	-0.0590139	-0.139533	-0.12013	-0.156095	0.0309205	-0.163852	-0.0721754	-0.13641	0.051459	-0.0109298	0.215086	0.121182	0.123234	0.00344507	0.21326	-0.0082922	-0.136533	0.210873	0.0824779	-0.0409678	0.0411588
GSE36891_UNSTIM_VS_POLYIC_TLR3_STIM_PERITONEAL_MACROPHAGE_DN	-0.242323	-0.247054	-0.222706	-0.240085	-0.239588	-0.234404	-0.255568	-0.234602	-0.150449	0.050866	0.197366	0.120082	0.224496	0.16517	0.152775	0.189997	0.1075	0.176656	0.141241	0.160119	0.177111	0.161495	0.148079	0.155787	0.135138	0.172267	0.157506	0.200631	0.11815	0.195213	0.141083	0.17851	0.246921	0.160663	0.134288	0.172519	0.0763953	-0.00198241	0.0369666	0.0578945	0.02683	0.0584438	0.113329	0.0260408	-0.0289572	0.0857082	0.0758393	0.0497017	0.082961
GSE37301_MULTIPOTENT_PROGENITOR_VS_GRAN_MONO_PROGENITOR_DN	-0.253929	-0.228212	-0.230848	-0.278226	-0.229806	-0.222735	-0.28338	-0.284193	-0.118656	-0.192866	-0.0380531	-0.199366	0.0611876	-0.1875	0.0292104	-0.0454814	-0.125866	-0.150391	-0.217064	-0.253656	-0.150975	-0.218652	-0.126685	-0.193308	-0.260099	-0.142869	-0.219337	-0.207491	-0.243296	-0.210405	-0.231096	-0.282685	0.0466721	-0.217587	-0.206435	-0.168092	0.0767964	-0.0541438	-0.0423358	-0.0108328	-0.014327	0.0271771	0.0975472	-0.11387	-0.147737	0.0856774	0.00144763	-0.00923616	-0.0315261
GSE37301_MULTIPOTENT_PROGENITOR_VS_GRAN_MONO_PROGENITOR_UP	-0.222384	-0.162685	-0.171044	-0.271578	-0.210999	-0.151641	-0.24449	-0.204686	-0.0647848	-0.149543	-0.0548207	-0.124702	-0.0549216	-0.100719	-0.0287621	-0.0872231	-0.162589	-0.0815629	-0.157907	-0.112018	-0.140247	-0.137361	-0.138294	-0.102162	-0.153964	-0.0867057	-0.123803	-0.0775897	-0.170896	-0.10143	-0.15245	-0.136275	-0.0880068	-0.162417	-0.181776	-0.172406	-0.0305162	-0.131979	-0.131865	-0.0508214	-0.0974229	-0.0939169	-0.0332665	-0.0881634	-0.143352	-0.00667655	-0.124901	-0.125434	-0.0906571
GSE37532_WT_VS_PPARG_KO_VISCERAL_ADIPOSE_TISSUE_TREG_DN	-0.212884	-0.246136	-0.172998	-0.275552	-0.241507	-0.191721	-0.174249	-0.228989	-0.169403	-0.00676704	0.00957054	-0.014602	-0.00882199	-0.00885272	0.0530224	-0.0103129	0.00258813	0.0512793	0.0141466	-0.0242074	0.011651	-0.0452036	-0.0629222	0.00577669	-0.0395242	0.0113359	-0.0214229	-0.0217525	0.00440138	0.00877289	-0.0283734	-0.0613493	0.054164	-0.0739079	0.00383416	-0.0522077	0.0191456	-0.102756	0.00805586	0.0721955	0.0471285	-0.0276596	0.0892044	0.0641038	-0.0546358	0.0569288	4.64652e-05	0.00065514	0.00755023
GSE37533_PPARG1_FOXP3_VS_FOXP3_TRANSDUCED_CD4_TCELL_DN	-0.325113	-0.294036	-0.260711	-0.295818	-0.131189	-0.247278	-0.367688	-0.313001	-0.117238	0.0464079	0.35683	0.087387	0.369798	0.231169	0.361744	0.280759	0.065228	0.220116	0.0137641	0.0254527	0.188251	0.0363291	0.0740138	0.0574952	-0.116112	0.207033	0.0534266	0.0121559	-0.0867723	0.0941608	0.00521972	0.0203579	0.223035	-0.138429	-0.138559	-0.132829	0.297396	0.0890679	-0.053911	0.140322	0.166075	0.190574	0.310557	0.00280909	-0.153786	0.32489	0.269402	0.0728212	0.053652
GSE37533_PPARG1_FOXP3_VS_FOXP3_TRANSDUCED_CD4_TCELL_PIOGLITAZONE_TREATED_UP	-0.28387	-0.282686	-0.255969	-0.260953	-0.158538	-0.249182	-0.336889	-0.28271	-0.195065	-0.0586445	0.197086	-0.0305641	0.212078	0.0980539	0.179427	0.0548753	-0.0587021	0.0703991	-0.0639322	-0.0431971	0.073966	-0.0678492	-0.0695292	-0.0854136	-0.178695	0.117262	-0.0741171	-0.0326895	-0.12516	-0.00499594	-0.0976557	-0.0735443	0.109162	-0.211442	-0.17565	-0.217563	0.0499029	-0.107343	-0.162943	0.0305203	-0.00364909	0.0748283	0.0612005	-0.170373	-0.253402	0.129609	0.145875	-0.0763491	-0.104173
GSE37533_PPARG1_FOXP3_VS_PPARG2_FOXP3_TRANSDUCED_CD4_TCELL_PIOGLITAZONE_TREATED_DN	-0.324796	-0.287267	-0.249063	-0.27075	-0.192305	-0.234732	-0.355513	-0.298771	-0.0116141	-0.0923837	0.187823	-0.0269172	0.241342	0.0919871	0.183556	0.156179	-0.0689672	0.0649752	-0.122253	-0.0540635	0.0234239	-0.0782761	0.000917575	-0.0194515	-0.186556	0.0601714	-0.0303518	-0.0319935	-0.149035	-0.0179769	-0.0673588	-0.0600002	0.110757	-0.217238	-0.192984	-0.166366	0.305537	0.106628	0.00760047	0.15553	0.196683	0.20889	0.322931	0.065938	-0.0737923	0.349121	0.269104	0.121018	0.0900622
GSE37533_PPARG2_FOXP3_VS_FOXP3_TRANSDUCED_CD4_TCELL_DN	-0.288858	-0.251411	-0.199345	-0.210653	-0.0844761	-0.227666	-0.332415	-0.270554	-0.0617785	-0.0196956	0.317365	0.0355526	0.33662	0.177924	0.2893	0.208744	-0.0171494	0.154173	-0.0471036	-0.0391357	0.110926	0.000876822	-0.011342	0.0122216	-0.156343	0.172945	0.00359203	-0.0328415	-0.15162	0.0423264	-0.0546089	-0.0269757	0.179892	-0.186269	-0.173097	-0.181325	0.266614	0.0616051	-0.0480585	0.141372	0.178736	0.197639	0.294299	-0.00994691	-0.138771	0.350501	0.294064	0.103088	0.0648152
GSE37533_UNTREATED_VS_PIOGLIZATONE_TREATED_CD4_TCELL_FOXP3_TRASDUCED_CD4_TCELL_DN	-0.14147	-0.195532	-0.128625	-0.198198	-0.185996	-0.114833	-0.175556	-0.194788	-0.0718163	-0.247597	-0.120631	-0.186553	-0.160592	-0.22075	-0.219695	-0.189222	-0.218006	-0.189821	-0.249274	-0.204138	-0.152696	-0.196482	-0.185779	-0.243821	-0.209254	-0.202458	-0.209798	-0.171003	-0.211083	-0.18144	-0.177097	-0.20004	-0.0990301	-0.23787	-0.190292	-0.160855	-0.068248	-0.183789	-0.173397	-0.131029	-0.138992	-0.11917	-0.0444831	-0.0421909	-0.10685	-0.0193271	-0.0948741	-0.069542	-0.0517591
GSE37534_UNTREATED_VS_GW1929_TREATED_CD4_TCELL_PPARG1_AND_FOXP3_TRASDUCED_UP	-0.258292	-0.260328	-0.241735	-0.280341	-0.212446	-0.260074	-0.272161	-0.28376	-0.240416	0.0271027	0.188042	0.0810061	0.18976	0.0784317	0.169059	0.142216	0.187052	0.15389	0.0952212	0.0328595	0.133921	0.0717656	0.112645	0.119412	0.0318718	0.0871004	0.058614	0.0791084	0.114782	0.0782938	0.0925666	0.0989847	0.198862	0.0241575	0.0469416	0.0274882	-0.0758693	-0.0866944	-0.0932947	-0.127842	-0.130521	-0.104369	-0.0460535	-0.113856	-0.167561	-0.0260909	-0.061137	-0.0848808	-0.100209
GSE37534_UNTREATED_VS_PIOGLITAZONE_TREATED_CD4_TCELL_PPARG1_AND_FOXP3_TRASDUCED_DN	-0.296587	-0.228985	-0.235195	-0.329915	-0.0745525	-0.229503	-0.361894	-0.287785	-0.184685	-0.0810994	0.285952	0.0179425	0.27507	0.116197	0.304578	0.171075	0.0611666	0.151961	-0.0578723	-0.0431301	0.067318	0.0129163	0.0509694	-0.0194076	-0.159827	0.0966447	-0.0142676	-0.030909	-0.0565445	0.0365339	-0.0301964	-0.0584616	0.120751	-0.14485	-0.15237	-0.16195	0.0936837	-0.0742562	-0.206992	-0.0585861	-0.0462766	0.0736636	0.0851471	-0.181465	-0.261117	0.137242	0.0430426	-0.0665941	-0.0782025
GSE37534_UNTREATED_VS_ROSIGLITAZONE_TREATED_CD4_TCELL_PPARG1_AND_FOXP3_TRASDUCED_DN	-0.180374	-0.194177	-0.140975	-0.117001	-0.0699807	-0.115046	-0.235513	-0.18497	-0.021054	-0.140557	0.165428	-0.0262568	0.197346	0.0204943	0.147926	0.0893783	-0.0196895	0.058303	-0.0511972	-0.063862	0.0252543	0.00597878	0.0225282	-0.0537232	-0.120483	0.0206945	-0.0189915	-0.0626009	-0.0910381	0.0258303	-0.0319692	-0.0408192	0.0808941	-0.0733464	-0.099697	-0.0861625	0.20661	0.103209	0.0790629	0.105462	0.14975	0.198833	0.22227	0.0521244	0.0326524	0.285032	0.180242	0.113112	0.134036
GSE37605_TREG_VS_TCONV_C57BL6_FOXP3_FUSION_GFP_DN	-0.263258	-0.313449	-0.288652	-0.278921	-0.282167	-0.272955	-0.281801	-0.308849	-0.260649	0.00297572	-0.00377997	-0.0337193	-0.0337998	-0.0615482	-0.0368294	-0.0245381	-0.0987957	-0.0736887	-0.0875888	-0.0433654	-0.120483	-0.160668	-0.0595067	-0.0628339	-0.1592	-0.0387012	-0.123878	-0.0481587	-0.142566	-0.0652476	-0.158438	-0.13712	-0.174874	-0.241111	-0.163047	-0.214041	-0.129891	-0.0137341	-0.110564	-0.0614852	-0.126641	-0.0845178	-0.0585499	0.00151426	-0.0490617	0.00173819	-0.152967	-0.0269653	-0.0465838
GSE38681_WT_VS_LYL1_KO_LYMPHOID_PRIMED_MULTIPOTENT_PROGENITOR_DN	-0.281192	-0.237367	-0.183919	-0.185853	-0.149641	-0.202129	-0.282588	-0.225527	-0.0207289	-0.124112	0.0810529	-0.119577	0.0661588	-0.0865822	0.0744334	0.0161153	-0.134608	-0.0285056	-0.168475	-0.165889	-0.0349565	-0.0937987	-0.059085	-0.139219	-0.187984	-0.0900183	-0.12632	-0.111627	-0.134009	-0.10455	-0.115556	-0.125238	0.075942	-0.135159	-0.0824321	-0.0712667	0.213163	0.14994	0.0291604	0.145879	0.120127	0.189793	0.221662	0.0482808	0.000345864	0.271962	0.166923	0.141413	0.0994161
GSE3920_UNTREATED_VS_IFNA_TREATED_ENDOTHELIAL_CELL_UP	-0.312037	-0.324368	-0.332423	-0.399045	-0.331399	-0.318331	-0.331105	-0.348715	-0.318148	-0.179215	-0.101858	-0.199896	-0.14996	-0.251255	-0.0463791	-0.110358	-0.202816	-0.133159	-0.13006	-0.248264	-0.152853	-0.173706	-0.225445	-0.17973	-0.196412	-0.184032	-0.241863	-0.162742	-0.209813	-0.188306	-0.217636	-0.217306	-0.102967	-0.236267	-0.157552	-0.158658	-0.0303661	-0.111572	0.0429204	0.047835	-0.000920669	-0.0205144	0.0273363	-0.0427659	-0.0971053	0.0496465	0.024128	-0.089654	-0.0043598
GSE39382_IL3_VS_IL3_IL33_TREATED_MAST_CELL_DN	-0.0952299	-0.0817544	-0.0577506	-0.143108	-0.00829055	-0.0616932	-0.0982617	-0.0848847	0.0707123	-0.171435	0.113769	-0.0701121	0.104497	-0.0941769	0.177258	-0.0305475	0.0221899	0.097163	-0.025509	-0.0803557	0.0661069	0.00775271	-0.0223086	-0.0290596	-0.055087	-0.0751924	-0.00511373	-0.0124147	-0.0250237	-0.0829803	-0.00178335	-0.0191025	0.204687	-0.0609742	-0.0911811	-0.0750365	0.07339	0.0254663	0.00633788	0.103005	0.0513932	0.142019	0.204731	0.00563671	-0.0483956	0.180318	0.099821	0.04618	0.0594266
GSE39820_CTRL_VS_IL1B_IL6_IL23A_CD4_TCELL_DN	-0.168212	-0.177465	-0.158624	-0.196563	-0.182606	-0.134093	-0.138293	-0.146577	-0.115903	-0.0956829	0.00775429	-0.0144255	-0.019001	-0.0804693	0.10363	-0.073825	-0.0290439	0.00501234	-0.0299176	-0.0497211	-0.0202501	-0.0541161	0.0053909	-0.0322877	-0.0202055	-0.108335	-0.0232962	0.013527	0.000956783	-0.000186271	-0.0362029	-0.050526	0.132523	-0.0385975	0.000797379	-0.00622437	-0.103275	-0.151117	-0.0842189	-0.082702	-0.122046	-0.147294	-0.00460133	-0.103099	-0.132244	-0.0915691	-0.146102	-0.172807	-0.117994
GSE39820_CTRL_VS_TGFBETA1_IL6_CD4_TCELL_DN	-0.238699	-0.299843	-0.228442	-0.299922	-0.294427	-0.21835	-0.274394	-0.255965	-0.227357	-0.045226	-0.00335195	-0.00786946	-0.00196063	-0.0709683	-0.0236289	-0.0155595	-0.0539282	-0.0159312	-0.0531555	-0.0548953	-0.0853226	-0.0930559	-0.036196	-0.0327663	-0.0618802	-0.0547149	-0.0436703	-0.0170721	-0.0351132	-0.0433604	-0.0436775	-0.0801006	0.0108903	-0.0539654	-0.0727283	-0.0640645	-0.00514415	-0.0314101	0.0396959	0.0419535	0.0330142	-0.0381315	0.0651968	-0.00652656	-0.0324114	0.0807961	-0.0103334	0.00693015	0.0566347
GSE3982_BASOPHIL_VS_CENT_MEMORY_CD4_TCELL_UP	-0.345492	-0.333795	-0.302464	-0.330783	-0.380499	-0.281889	-0.295847	-0.295757	-0.205604	-0.136518	-0.108808	-0.0842097	-0.136554	-0.133391	-0.0970068	-0.0506693	-0.143708	-0.144	-0.169003	-0.0672848	-0.201642	-0.239549	-0.169984	-0.0492653	-0.211411	-0.08812	-0.125627	-0.13761	-0.169157	-0.123848	-0.125404	-0.182118	-0.163117	-0.296377	-0.197295	-0.194359	0.144991	-0.0294867	0.214491	0.227578	0.192719	0.145512	0.199822	0.152856	0.0335848	0.201593	0.151503	0.164918	0.176251
GSE3982_BASOPHIL_VS_EFF_MEMORY_CD4_TCELL_UP	-0.30549	-0.28456	-0.236454	-0.279841	-0.296872	-0.23502	-0.195996	-0.225032	-0.204785	-0.0926714	-0.0932068	-0.141048	-0.105139	-0.136256	-0.0990463	-0.0263715	-0.164602	-0.162587	-0.129199	-0.117074	-0.149031	-0.187571	-0.186068	-0.067054	-0.129559	-0.0597927	-0.13445	-0.119503	-0.139577	-0.0946366	-0.13581	-0.158125	-0.127472	-0.224396	-0.133804	-0.11728	0.180013	0.00733348	0.174154	0.185814	0.159528	0.109527	0.194069	0.11805	0.0735156	0.199876	0.143966	0.196726	0.153807
GSE3982_CTRL_VS_LPS_48H_DC_DN	-0.0723142	-0.0236462	-0.0302786	-0.137104	0.0347536	0.00634068	-0.100827	-0.0328423	0.0130393	-0.156443	0.0178699	-0.116694	0.0484985	-0.0623203	0.0743113	-0.0390555	-0.0743197	-0.0144776	-0.0810672	-0.133543	-0.0116923	-0.123309	-0.0697527	-0.119831	-0.178125	-0.0637572	-0.0785282	-0.0464738	-0.110952	-0.070646	-0.152072	-0.135172	0.1005	-0.164519	-0.115852	-0.190165	0.192288	0.0428283	0.0208592	0.13833	0.0970543	0.203683	0.267593	-0.0664832	-0.108703	0.310584	0.201384	0.0637425	-0.0475403
GSE3982_CTRL_VS_LPS_4H_MAC_DN	-0.124151	-0.161496	-0.0948509	-0.121129	-0.0457916	-0.0603177	-0.166596	-0.0987354	0.0692148	-0.0181823	0.130744	0.0194484	0.13692	-0.0029474	0.197797	0.114441	0.0722761	0.109934	0.00720633	-0.0434135	0.0809352	0.0554731	0.0698212	0.0327471	-0.008586	0.0564586	0.0111842	0.0289989	0.0315842	0.0103045	0.00302634	0.00684716	0.295343	0.0411297	0.0702115	0.0847169	0.307207	0.116143	0.165679	0.20227	0.252835	0.221831	0.309112	0.104758	0.045547	0.318815	0.265651	0.104618	0.132292
GSE3982_DC_VS_CENT_MEMORY_CD4_TCELL_UP	-0.193408	-0.204431	-0.188458	-0.320973	-0.215018	-0.140779	-0.203917	-0.225711	-0.173344	-0.169114	-0.066477	-0.186834	-0.122505	-0.215403	-0.0499157	-0.0929155	-0.172704	-0.0899563	-0.137643	-0.21854	-0.123448	-0.236204	-0.198732	-0.140842	-0.208297	-0.152061	-0.225323	-0.197268	-0.137782	-0.257597	-0.177737	-0.214261	-0.158449	-0.317538	-0.183823	-0.270783	-0.206664	-0.263461	-0.0653163	-0.0606598	-0.114851	-0.105331	0.00576872	-0.0949463	-0.334758	-0.0285893	-0.109349	-0.221573	-0.0984033
GSE3982_DC_VS_EFF_MEMORY_CD4_TCELL_UP	-0.160103	-0.196097	-0.212844	-0.352788	-0.247256	-0.184461	-0.230618	-0.252837	-0.204527	-0.12247	-0.0317559	-0.0751275	-0.0470011	-0.155584	-0.00342824	0.0175326	-0.11596	-0.0620001	-0.0863577	-0.110984	-0.0351583	-0.172998	-0.118224	-0.0694138	-0.190504	-0.02915	-0.138492	-0.154965	-0.108106	-0.149772	-0.139998	-0.183408	-0.109834	-0.256548	-0.184281	-0.238973	-0.13806	-0.21717	-0.151759	0.0105009	-0.0957383	-0.0293944	0.0262798	0.023476	-0.252355	-0.0321369	0.0110093	-0.188384	-0.0601158
GSE3982_DC_VS_TH1_UP	-0.108598	-0.134467	-0.175206	-0.253177	-0.210129	-0.0947206	-0.1426	-0.169788	-0.109075	-0.0232045	0.0216676	0.0252905	0.0225899	-0.0351155	0.0508291	0.060349	-0.0553752	-0.0159023	-0.0192374	0.00792936	0.00892744	-0.112104	-0.00604026	0.0181572	-0.0747703	0.024223	-0.0484554	-0.0519474	0.0199102	-0.0511455	-0.0577845	-0.112086	-0.0766745	-0.177869	-0.0792236	-0.118147	-0.0256396	-0.0931927	-0.023906	0.0395625	-0.0193881	0.0143888	0.0880168	0.123909	-0.156163	0.0497562	0.0639894	-0.0473542	0.0854888
GSE3982_MAC_VS_EFF_MEMORY_CD4_TCELL_UP	-0.164793	-0.192354	-0.171379	-0.215557	-0.227292	-0.0875425	-0.155613	-0.16591	-0.079174	-0.0406825	-0.00965766	-0.0241929	-0.0130467	-0.0414221	-0.0232736	0.0198089	-0.0865281	-0.0575641	-0.0268067	-0.0864938	-0.0133253	-0.0981972	-0.0673308	-0.0154744	-0.113544	0.0142618	-0.119723	-0.0653538	-0.0772737	-0.092483	-0.0834301	-0.0844019	-0.0713347	-0.172435	-0.0896072	-0.126271	0.102484	0.0370867	0.0866916	0.146008	0.0894868	0.0399755	0.147486	0.156208	0.041681	0.125214	0.164993	0.166841	0.0414743
GSE3982_MAST_CELL_VS_CENT_MEMORY_CD4_TCELL_UP	-0.339209	-0.317151	-0.294057	-0.387557	-0.348178	-0.314051	-0.339995	-0.335609	-0.276681	0.0167276	0.0808579	-0.00606142	0.0411897	-0.0847312	0.120571	0.0313952	-0.00598877	0.0573446	-0.00238731	-0.0716232	0.0143603	-0.0689696	-0.0121311	-0.0406276	-0.0460293	-0.0418937	-0.0623689	0.00527551	-0.00654156	-0.0674362	-0.0374345	-0.0501155	-0.0303529	-0.110213	-0.0201077	-0.0893697	-0.162861	-0.223891	-0.169409	-0.116272	-0.139359	-0.163528	-0.128343	-0.126821	-0.196521	-0.128309	-0.15429	-0.101343	-0.108205
GSE3982_MAST_CELL_VS_EFF_MEMORY_CD4_TCELL_UP	-0.258853	-0.250538	-0.294464	-0.335367	-0.303713	-0.205255	-0.234224	-0.272991	-0.251966	-0.0359161	0.0201437	-0.07007	0.0101704	-0.072577	0.0347888	0.00844134	-0.0293507	-0.00750921	0.00258911	-0.069991	-0.0470431	-0.0783172	-0.0594408	-0.0374339	-0.0555389	-0.0235674	-0.0644648	-0.0933071	-0.0365099	-0.0603632	-0.0647354	-0.0679076	-0.0328506	-0.133462	-0.0615444	-0.151679	-0.0632871	-0.208036	-0.17027	-0.0146196	-0.159207	-0.0552314	-0.0684049	0.0036117	-0.124465	-0.0536293	-0.0897025	-0.000843182	-0.0207187
GSE3982_MAST_CELL_VS_TH2_UP	-0.209251	-0.221097	-0.218275	-0.299965	-0.239795	-0.150999	-0.176779	-0.192047	-0.201875	-0.0575123	0.00314277	-0.0259942	-0.0303315	-0.0818683	0.0379755	-0.018182	0.0394571	0.0179887	-0.0437451	-0.0526776	-0.0132421	-0.0434125	-0.0923079	-0.0182701	-0.0612842	-0.021375	-0.021436	-0.053305	0.0308231	-0.0790988	-0.0382232	-0.0253676	-0.00688289	-0.017191	0.031439	-0.0443886	-0.0685446	-0.153075	-0.0135739	0.0208648	-0.079865	-0.0310417	0.0494029	-0.00621177	-0.130671	-0.0338436	-0.0114367	-0.0346532	-0.0560229
GSE3982_NEUTROPHIL_VS_BCELL_UP	-0.0862014	-0.0833757	-0.04693	-0.292374	-0.19251	-0.0161697	-0.126409	-0.128247	0.0547618	-0.331411	-0.210065	-0.358553	-0.309882	-0.389535	-0.245368	-0.302183	-0.323998	-0.307307	-0.330029	-0.349508	-0.322085	-0.401311	-0.332902	-0.319549	-0.360975	-0.380479	-0.399765	-0.347856	-0.287864	-0.384123	-0.325991	-0.348135	-0.267224	-0.382326	-0.2946	-0.348148	0.203063	0.0855534	0.352957	0.225082	0.304348	0.139542	0.296795	0.12375	-0.00760709	0.320683	0.225768	0.0457999	0.182786
GSE39864_WT_VS_GATA3_KO_TREG_UP	-0.0522631	0.0347954	-0.000618631	-0.115904	0.0149661	0.0132605	-0.0278815	-0.0201002	0.100873	-0.124814	0.0262488	-0.103488	0.0837966	-0.0705284	0.0974087	0.0042963	-0.083859	-0.0637989	-0.113931	-0.171891	-0.0535669	-0.109302	-0.0341003	-0.0829694	-0.15652	-0.119562	-0.122001	-0.163863	-0.105048	-0.118151	-0.056756	-0.16112	0.0558788	-0.130746	-0.110434	-0.126217	0.112365	0.0118001	0.0555798	0.0585789	0.0733172	0.135094	0.164731	0.04732	-0.0774893	0.165618	0.135552	-0.00828643	0.0529331
GSE40277_GATA1_AND_SATB1_TRANSDUCED_VS_CTRL_CD4_TCELL_UP	-0.103832	-0.152864	-0.0765052	-0.0788448	-0.165051	-0.0686632	-0.119203	-0.13778	-0.042381	0.0415248	0.11091	0.0666546	0.0643802	0.0169986	-0.000887286	0.0884961	-0.0841682	0.0313321	-0.0298755	0.0446802	0.00823317	-0.036486	-0.0196106	0.00212278	-0.053856	0.0875484	-0.00511716	0.0436758	-0.0998206	0.00614293	-0.0457144	-0.09403	-0.0110646	-0.102558	-0.109831	-0.0860869	0.114689	0.148067	0.125513	0.121002	0.115396	0.156316	0.13707	0.134712	0.137657	0.15801	0.154851	0.227535	0.196345
GSE40666_UNTREATED_VS_IFNA_STIM_STAT1_KO_CD8_TCELL_90MIN_UP	-0.131535	-0.021713	-0.0309793	-0.209901	0.00351804	-0.0486476	-0.130327	-0.0590729	0.0829402	-0.329496	-0.231116	-0.287489	-0.148922	-0.250927	-0.182655	-0.193489	-0.255092	-0.23259	-0.290629	-0.298147	-0.203195	-0.247699	-0.278218	-0.261398	-0.289203	-0.250522	-0.269726	-0.304676	-0.270943	-0.2904	-0.240672	-0.257356	-0.14998	-0.310911	-0.28932	-0.284826	0.0409345	-0.0543039	-0.0603164	-0.023117	0.00764946	-0.0377255	0.0746331	-0.154308	-0.287132	0.12338	0.0963189	-0.175952	-0.150272
GSE40685_TREG_VS_FOXP3_KO_TREG_PRECURSOR_DN	-0.302798	-0.201313	-0.208979	-0.198801	-0.140298	-0.208041	-0.330544	-0.26256	-0.00643918	-0.101442	0.00513151	-0.117469	0.157838	-0.0438466	0.0791874	0.0429167	-0.184883	-0.0890304	-0.249235	-0.148781	-0.0479012	-0.212582	-0.0770959	-0.130489	-0.301585	0.0407354	-0.192056	-0.184509	-0.274856	-0.105621	-0.212033	-0.200801	0.0170654	-0.283446	-0.288876	-0.272311	0.301434	0.157037	-0.0524071	0.189415	0.0626504	0.200733	0.299063	0.0936052	-0.0517774	0.329253	0.168227	0.155483	0.0868562
GSE40685_TREG_VS_FOXP3_KO_TREG_PRECURSOR_UP	-0.312377	-0.231015	-0.224489	-0.29983	-0.195797	-0.234862	-0.338344	-0.312084	-7.55257e-05	-0.203187	0.188438	-0.170184	0.22533	-0.00386782	0.197305	0.101085	-0.185856	-0.0430326	-0.280121	-0.206389	-0.127019	-0.243973	-0.113473	-0.196393	-0.37506	0.0119482	-0.229281	-0.246293	-0.310922	-0.211251	-0.19821	-0.280288	-0.10185	-0.346998	-0.359855	-0.345877	0.270214	0.088451	0.038193	0.127497	0.197391	0.161163	0.320509	0.0102871	-0.137706	0.345909	0.221847	0.102191	0.0713448
GSE41176_UNSTIM_VS_ANTI_IGM_STIM_BCELL_1H_DN	-0.382843	-0.368457	-0.358036	-0.407614	-0.383137	-0.336943	-0.370143	-0.372617	-0.285111	-0.00691849	0.0274686	-0.0212126	-4.09807e-05	-0.026197	0.0581378	0.089993	-0.129384	-0.0260239	-0.115909	-0.0768572	-0.0572446	-0.208426	-0.108618	-0.0196068	-0.231469	-0.00171202	-0.112397	-0.0869061	-0.150011	-0.0500944	-0.123314	-0.173216	-0.185716	-0.324193	-0.241588	-0.260013	0.0316429	-0.0760847	-0.0278271	0.0305471	-0.019171	-0.0211685	0.0441481	0.0106941	-0.124824	0.0394392	0.0151859	-0.0110907	0.00115442
GSE41176_UNSTIM_VS_ANTI_IGM_STIM_TAK1_KO_BCELL_24H_DN	-0.157331	-0.181673	-0.158536	-0.327602	-0.217505	-0.100431	-0.207955	-0.190066	-0.0511709	0.0346751	0.0919401	0.0556965	0.0610791	-0.0678515	0.136801	0.0549462	0.0986461	0.077363	0.055211	0.000197957	0.0467075	-0.0109677	0.0994196	0.0833019	0.0605072	-0.0207402	0.0143502	0.0292224	0.0593492	0.024616	0.084229	0.0170131	0.159281	-0.0273398	0.078557	0.0430904	0.0578762	-0.057573	0.052313	0.0530953	0.0317866	-0.0795933	0.0943731	0.0142859	-0.126991	0.124973	-0.010971	-0.0826986	-0.00320197
GSE41176_WT_VS_TAK1_KO_ANTI_IGM_STIM_BCELL_6H_DN	-0.354494	-0.367576	-0.316084	-0.346686	-0.347353	-0.309718	-0.364735	-0.340798	-0.257609	0.0720878	0.125306	0.0275725	0.132464	0.0604711	0.122953	0.139487	-0.0553613	0.0281345	0.0238963	0.0379257	0.103465	-0.018953	0.045	0.0640707	-0.0117736	0.12733	-0.00114487	0.0491298	-0.0682252	0.0396745	-0.0226218	-0.0201842	0.155504	-0.0555359	-0.044016	-0.0272017	0.0365104	-0.0290335	-0.0021086	0.0706566	0.0113976	0.00462023	0.116954	-0.0177524	-0.0850308	0.114144	-0.0552686	-0.00588657	0.023952
GSE411_100MIN_VS_400MIN_IL6_STIM_SOCS3_KO_MACROPHAGE_UP	-0.178044	-0.254629	-0.210297	-0.194145	-0.264381	-0.195448	-0.178218	-0.189058	-0.183371	0.0509464	0.0776416	0.0189619	0.108104	0.0618933	0.0423746	0.070353	-0.023186	0.00824569	0.0166655	0.0384091	-0.0460553	-0.0719056	0.0622803	0.0166691	-0.048509	0.0196114	-0.042383	0.0412617	-0.0292059	-0.0127869	-0.0167327	-0.024091	-0.0407778	-0.107273	-0.0689336	-0.100355	0.0993132	0.071123	0.0275802	0.0848718	0.0240161	0.0789121	0.099542	0.0786186	0.0155623	0.0169526	0.0719141	0.0328637	-0.0196634
GSE41867_MEMORY_VS_EXHAUSTED_CD8_TCELL_DAY30_LCMV_UP	-0.311754	-0.300884	-0.309141	-0.3409	-0.288611	-0.287153	-0.338204	-0.318859	-0.243598	-0.167042	-0.117594	-0.176707	-0.0693188	-0.178154	-0.105788	-0.113852	-0.195446	-0.142141	-0.191975	-0.177615	-0.176223	-0.193599	-0.112699	-0.17457	-0.207325	-0.134626	-0.210442	-0.155252	-0.205891	-0.23552	-0.167252	-0.212862	-0.0598054	-0.239043	-0.165518	-0.179427	0.00889755	-0.0601284	-0.0775628	0.0350552	-0.000430402	0.0619478	0.0698444	-0.0374072	-0.093902	0.112986	0.0016452	-0.019791	0.0224289
GSE41867_NAIVE_VS_DAY30_LCMV_CLONE13_EXHAUSTED_CD8_TCELL_UP	-0.19421	-0.127163	-0.11066	-0.222351	-0.142866	-0.162194	-0.247962	-0.167204	0.0188806	-0.183989	0.0841766	-0.0626969	0.118717	-0.161631	0.174962	0.0206775	0.0153983	0.0829181	-0.0803086	-0.144613	0.0618021	-0.0996288	-0.0144	0.00816068	-0.0525208	-0.0954264	-0.109428	-0.0135335	-0.0104724	-0.0538722	-0.011738	-0.0766297	0.264274	-0.0922281	-0.00553702	-0.045362	0.0635099	-0.0684696	0.0233239	0.0477539	0.086113	0.0674304	0.18904	-0.0638436	-0.152683	0.246932	0.117687	-0.0544431	-0.0128646
GSE41978_ID2_KO_VS_BIM_KO_KLRG1_LOW_EFFECTOR_CD8_TCELL_UP	-0.325897	-0.272166	-0.25325	-0.279768	-0.23949	-0.227756	-0.343387	-0.287054	-0.0593737	0.114611	0.391046	0.187253	0.410863	0.284575	0.383374	0.347403	0.198518	0.323182	0.152852	0.176714	0.289178	0.210574	0.221594	0.143155	0.072703	0.224747	0.201944	0.183076	0.0704193	0.18427	0.19871	0.150356	0.314762	0.0543537	0.0618011	0.0299949	0.215969	0.0968576	0.079546	0.12243	0.184896	0.184491	0.312383	0.0262738	-0.0512624	0.334923	0.173627	0.0802708	0.120836
GSE42021_CD24HI_VS_CD24INT_TCONV_THYMUS_DN	-0.0543905	-0.0135958	0.00672503	-0.0212416	0.0246726	0.0372316	-0.042531	-0.0260113	0.152431	0.144133	0.341507	0.190365	0.333229	0.221078	0.358618	0.312934	0.245869	0.280982	0.189124	0.160645	0.269554	0.212411	0.254159	0.244005	0.128215	0.229618	0.21878	0.219219	0.152357	0.191962	0.249243	0.167543	0.257308	0.154284	0.107338	0.139285	0.223141	0.0714875	0.0512054	0.0397816	0.115051	0.0819542	0.195427	-0.00917394	-0.020141	0.241859	0.103372	0.0209522	0.0834098
GSE42021_CD24HI_VS_CD24INT_TREG_THYMUS_DN	-0.352545	-0.30802	-0.279289	-0.347043	-0.194297	-0.279493	-0.394094	-0.348148	-0.172457	-0.170449	0.188405	-0.0690182	0.222249	0.0368919	0.199234	0.106365	-0.0989437	0.051051	-0.161922	-0.0991557	-0.0124157	-0.127014	-0.070142	-0.0982736	-0.266409	0.00916054	-0.113207	-0.115884	-0.185485	-0.0333552	-0.109237	-0.170445	0.012857	-0.317166	-0.292053	-0.290202	0.21598	0.0855255	-0.00231336	0.0767016	0.142664	0.145781	0.28187	-0.0590766	-0.137747	0.287906	0.159833	0.0338064	0.0125402
GSE42021_CD24HI_VS_CD24LOW_TCONV_THYMUS_DN	-0.351881	-0.311172	-0.275206	-0.311078	-0.28903	-0.282998	-0.390475	-0.333006	-0.129565	0.0735947	0.244138	0.0867997	0.279955	0.151704	0.277295	0.209474	0.0539162	0.157157	0.0235052	0.0582546	0.10625	0.000178866	0.118199	0.0884671	-0.0747952	0.168872	0.0590043	0.0859259	-0.0144347	0.117994	0.0877109	-0.0155236	0.190241	-0.102884	-0.114396	-0.0941324	0.255744	0.111571	0.0665575	0.0984384	0.169218	0.0967602	0.31259	0.013116	-0.024861	0.30557	0.160144	0.0772815	0.120091
GSE42021_CD24HI_VS_CD24LOW_TREG_THYMUS_DN	-0.26717	-0.227328	-0.210678	-0.27225	-0.0446603	-0.237505	-0.323432	-0.250262	-0.108237	-0.239156	0.0930154	-0.150535	0.111609	0.014323	0.099329	-0.0264558	-0.0822703	-0.00967395	-0.162102	-0.164713	-0.0500787	-0.0640485	-0.159223	-0.145157	-0.192154	-0.0133126	-0.119991	-0.120318	-0.173061	-0.0652784	-0.153316	-0.0738775	0.113356	-0.145176	-0.128158	-0.16369	0.235741	-0.0211993	-0.0547015	0.0962544	0.141745	0.188333	0.275475	-0.0800993	-0.158079	0.303519	0.244759	-0.00214429	-0.0495006
GSE42021_CD24INT_VS_CD24LOW_TCONV_THYMUS_DN	-0.154263	-0.173909	-0.115108	-0.150583	0.0155735	-0.0876194	-0.161113	-0.114884	-0.0100546	-0.265817	0.00793004	-0.121746	0.0269568	-0.026013	-0.00905235	-0.0805448	-0.149139	-0.0167242	-0.143774	-0.159172	-0.0579563	-0.112235	-0.201415	-0.125801	-0.18209	-0.0427711	-0.170011	-0.102902	-0.186784	-0.0657899	-0.179803	-0.11919	0.084393	-0.192775	-0.13915	-0.148018	0.112305	-0.0631828	-0.063132	0.112217	0.129655	0.18193	0.179581	-0.0738152	-0.140063	0.245601	0.232544	0.000447984	-0.0468389
GSE42021_CD24INT_VS_CD24LOW_TCONV_THYMUS_UP	-0.209547	-0.168144	-0.186888	-0.220118	-0.150375	-0.132635	-0.192749	-0.181226	-0.0103578	0.100699	0.26959	0.129302	0.277045	0.187953	0.285732	0.26351	0.168575	0.222933	0.175408	0.114569	0.217303	0.161171	0.217594	0.138566	0.156873	0.143181	0.181752	0.199342	0.0935728	0.155998	0.156212	0.149242	0.270604	0.119332	0.130101	0.081996	0.150843	0.0385234	0.0714652	0.0775641	0.0965032	0.056535	0.288051	-0.00990388	-0.0120005	0.223	0.0778599	0.0130121	0.0863819
GSE42021_CD24INT_VS_CD24LOW_TREG_THYMUS_DN	-0.114659	-0.106488	-0.110118	-0.140321	0.0294189	-0.0708222	-0.177757	-0.132412	-0.0379541	-0.218179	0.154442	-0.11895	0.139975	0.045616	0.149663	-0.0252554	-0.0977883	0.0398103	-0.124397	-0.151407	-0.0312896	-0.108908	-0.147245	-0.145011	-0.164784	0.00905337	-0.126594	-0.108177	-0.17862	-0.041895	-0.196763	-0.101418	0.118064	-0.156843	-0.157763	-0.174219	0.104741	-0.101662	-0.112387	0.0480702	0.0644732	0.101567	0.119669	-0.163319	-0.242721	0.1579	0.144712	-0.0590183	-0.135459
GSE42021_TCONV_PLN_VS_CD24HI_TCONV_THYMUS_UP	-0.284646	-0.283569	-0.23268	-0.22832	-0.267938	-0.228282	-0.321009	-0.307984	-0.0738518	0.105071	0.240253	0.156801	0.267783	0.136289	0.261455	0.253276	0.135346	0.206809	0.0981188	0.129053	0.141667	0.099363	0.169743	0.146727	0.0524435	0.165702	0.137635	0.130562	0.0505612	0.136738	0.169264	0.0663147	0.176171	0.0417715	-0.0298969	0.0416454	0.279236	0.129119	0.0949475	0.111682	0.177048	0.116702	0.308822	0.0971221	0.045764	0.302858	0.218328	0.122602	0.155998
GSE42021_TREG_PLN_VS_CD24INT_TREG_THYMUS_DN	-0.364801	-0.302036	-0.296763	-0.356309	-0.245048	-0.28268	-0.399281	-0.349644	-0.150783	-0.0128756	0.269535	0.0589227	0.317549	0.163074	0.296859	0.226279	0.0211117	0.192776	-0.0439573	0.0322765	0.116573	-0.0064313	0.0726114	0.0402609	-0.172169	0.135954	0.0382078	0.0050441	-0.0797908	0.0808754	0.0351645	-0.0432924	0.116917	-0.21924	-0.227344	-0.216556	0.214914	0.116804	-0.0169545	0.0849871	0.135274	0.124107	0.257981	-0.0200204	-0.144177	0.290293	0.124065	0.0461612	0.0342792
GSE42021_TREG_PLN_VS_CD24LO_TREG_THYMUS_DN	-0.2587	-0.21179	-0.188986	-0.287512	-0.0503239	-0.196548	-0.285858	-0.215762	-0.0857889	-0.200183	0.0923013	-0.186671	0.119639	-0.0300058	0.122336	-0.0474318	-0.130002	0.0210315	-0.225311	-0.182068	-0.0577464	-0.173773	-0.158751	-0.190948	-0.349281	-0.0288103	-0.162698	-0.209489	-0.255811	-0.152674	-0.215159	-0.233106	-0.0910839	-0.268859	-0.303895	-0.315854	-0.00984873	-0.182184	-0.197719	-0.0524978	-0.0402197	-0.00604818	0.0655332	-0.293553	-0.346591	0.126684	0.0507454	-0.189846	-0.233765
GSE42021_TREG_PLN_VS_TREG_PRECURSORS_THYMUS_DN	-0.308542	-0.273335	-0.261935	-0.293352	-0.141901	-0.25136	-0.346348	-0.303771	-0.147214	-0.178952	0.202677	-0.0742427	0.204743	0.0567475	0.150856	0.0792461	-0.0613083	0.0371018	-0.170617	-0.125731	-0.0414288	-0.0853336	-0.0857034	-0.116288	-0.248546	0.0281101	-0.11813	-0.114446	-0.18905	-0.0619803	-0.117336	-0.135377	0.047126	-0.219714	-0.250265	-0.199497	0.220419	0.035865	-0.0698653	0.0897563	0.107964	0.145864	0.27442	-0.104736	-0.199127	0.275043	0.185563	0.0114353	0.0109156
GSE42021_TREG_VS_TCONV_PLN_UP	-0.374264	-0.324891	-0.288922	-0.353187	-0.193749	-0.265068	-0.400533	-0.340931	-0.139049	-0.0263386	0.372545	0.0825043	0.393928	0.237615	0.392518	0.317821	0.0988682	0.273798	0.0139869	0.0281612	0.200819	0.0730583	0.109457	0.0782275	-0.100268	0.185534	0.0672171	0.072868	-0.0188839	0.143283	0.0458401	0.0415506	0.262889	-0.0821233	-0.0754756	-0.0759413	0.311817	0.0465341	-0.0166353	0.103225	0.158922	0.179571	0.340583	-0.0626666	-0.182209	0.338006	0.233403	0.0386109	0.0416138
GSE42724_NAIVE_BCELL_VS_PLASMABLAST_UP	-0.393126	-0.335395	-0.309516	-0.353555	-0.218326	-0.299634	-0.444646	-0.340214	-0.191917	-0.166543	0.24158	-0.108748	0.277821	0.0549452	0.231551	0.111786	-0.120562	0.0795803	-0.227251	-0.178597	0.013809	-0.162538	-0.0784565	-0.127215	-0.315621	0.0295858	-0.163621	-0.156764	-0.252083	-0.0721088	-0.205991	-0.188393	-0.00990226	-0.315101	-0.333392	-0.329665	0.216215	0.0102797	-0.267804	-0.000580106	0.0635363	0.166633	0.223575	-0.240843	-0.304735	0.28077	0.182954	-0.0750655	-0.155084
GSE42724_NAIVE_VS_MEMORY_BCELL_UP	-0.0530169	-0.0411825	-0.0443874	-0.052338	-0.0149296	-0.0487046	-0.0805226	-0.0564615	0.0238937	-0.0882333	0.0598266	0.00329186	0.0984293	-0.0305275	0.0998998	0.0726221	-0.0334923	0.0243759	0.0105343	-0.0322774	0.0788357	0.0463635	0.0391613	-0.0280906	-0.0393118	-0.0392846	-0.0509084	-0.0205366	-0.0257338	-0.0426092	-0.049711	-0.0873555	0.132186	-0.0363569	-0.00458996	-0.0606456	0.0057027	0.00455075	-0.0164144	-0.0212154	0.00039617	0.026779	0.0748774	-0.0271652	-0.0491358	0.0784293	-0.0125335	0.0338688	0.0512654
GSE43863_NAIVE_VS_MEMORY_TH1_CD4_TCELL_D150_LCMV_UP	-0.211418	-0.0358386	-0.125607	-0.236509	-0.0595472	-0.155182	-0.268518	-0.210326	0.0362561	-0.248315	-0.00725257	-0.179108	0.0363118	-0.170372	-0.0232925	-0.0694206	-0.208163	-0.139461	-0.273252	-0.234173	-0.161792	-0.265608	-0.139747	-0.255881	-0.299591	-0.154895	-0.230175	-0.243393	-0.310077	-0.227709	-0.20803	-0.268841	-0.0835707	-0.299013	-0.286576	-0.263594	0.21641	0.00528081	-0.0993862	0.038643	0.140873	0.142681	0.234987	-0.0399708	-0.112698	0.202097	0.145909	0.0532101	0.0509633
GSE43863_TFH_VS_LY6C_INT_CXCR5POS_MEMORY_CD4_TCELL_UP	0.00694042	-0.0510215	0.0223047	0.0285508	0.0582139	0.0246647	-0.109584	-0.0329803	0.0668461	-0.0736002	0.120813	-0.0166555	0.0860139	0.00125351	0.15274	0.096341	0.0619764	0.171247	0.0260855	-0.08808	0.118076	0.0796779	0.0293193	0.0689022	0.0516604	-0.0222424	0.0180714	0.0605706	0.0440573	0.0393331	0.0413585	0.0448512	0.198852	0.0281456	0.0296368	0.0587539	0.310292	0.202653	0.148825	0.233577	0.224145	0.232201	0.276219	0.103961	0.109659	0.293934	0.270237	0.137883	0.233958
GSE43863_TFH_VS_LY6C_LOW_CXCR5NEG_EFFECTOR_CD4_TCELL_UP	-0.0923335	-0.141354	-0.0577244	0.0139481	-0.0639806	-0.0975027	-0.17173	-0.0779427	0.0525475	-0.140936	-0.0192705	-0.122823	-0.00304297	-0.163015	0.0346784	-0.0443234	-0.0305008	-0.0425782	-0.172911	-0.183142	-0.0548295	-0.140156	-0.0814054	-0.0862596	-0.171693	-0.10509	-0.0975614	-0.0683659	-0.0797298	-0.0825176	-0.108101	-0.06508	0.173831	-0.0809204	-0.0788135	-0.108546	0.229609	0.133126	0.118171	0.159387	0.0974864	0.16534	0.245041	0.0848195	0.0496468	0.296726	0.144624	0.132811	0.13238
GSE43955_TH0_VS_TGFB_IL6_TH17_ACT_CD4_TCELL_1H_UP	-0.15039	-0.140288	-0.144705	-0.245174	-0.151124	-0.163481	-0.177268	-0.13691	-0.134021	-0.0256413	0.105443	0.0128523	0.12001	0.0409936	0.166247	0.0964257	0.0801461	0.118795	0.0724758	-0.057097	0.0845446	0.0784027	0.0759665	0.0318457	0.0538735	-0.0246889	0.0627008	0.0555803	0.0510267	0.0281348	0.0434688	0.0501448	0.160367	0.0429979	0.0550893	0.024583	-0.0578037	-0.0749357	-0.0535408	-0.00172929	-0.059078	0.0252885	0.0390697	-0.0892375	-0.191451	0.0588305	-0.0464162	-0.167411	-0.063165
GSE44955_MCSF_VS_MCSF_AND_IL27_STIM_MACROPHAGE_UP	-0.244604	-0.239292	-0.240851	-0.342771	-0.282985	-0.209746	-0.29202	-0.260431	-0.23759	-0.0623466	0.109607	0.0200119	0.119772	-0.0801993	0.167237	0.0714341	0.0249215	0.114837	0.0493306	-0.020261	0.101394	-0.0150548	0.0467723	-0.0165927	0.02885	0.00134054	0.0122306	0.057669	0.0350774	-0.0482598	0.013161	0.0182162	0.164818	0.0255145	0.0503548	0.0606773	-0.0151168	-0.111093	-0.0164863	-0.0390378	-0.000430396	-0.0169537	0.0448931	-0.0506607	-0.177702	0.0787308	0.0251531	-0.0642956	-0.0213171
GSE45365_HEALTHY_VS_MCMV_INFECTION_CD8A_DC_DN	-0.161236	-0.129356	-0.123383	-0.207991	-0.187135	-0.134442	-0.172954	-0.132111	-0.083914	-0.00515643	0.156445	0.0401981	0.139956	0.044267	0.24468	0.105103	0.13434	0.218205	0.119541	0.048001	0.158127	0.110042	0.0953021	0.122904	0.13909	0.0264416	0.0732057	0.100478	0.111103	0.0850357	0.115307	0.137509	0.286353	0.051361	0.150947	0.127225	0.124175	0.00172735	0.075931	0.131188	0.118932	0.078179	0.185229	-0.00482701	-0.0696412	0.171455	0.1151	-0.0355548	-0.00905233
GSE45365_NK_CELL_VS_BCELL_MCMV_INFECTION_UP	-0.351321	-0.396296	-0.370996	-0.415398	-0.403827	-0.367904	-0.391104	-0.373117	-0.375535	0.105686	0.0882078	0.076516	0.090953	0.0557086	0.0905696	0.0761758	0.0258394	0.0842995	0.0693776	0.0383034	0.0688872	-0.0103947	0.0130845	0.0787537	0.0108517	0.0980313	0.0116165	0.0480923	0.0150245	0.0512968	0.0226296	-0.0185138	-0.00804569	-0.100515	-0.0302864	-0.0832187	-0.195643	-0.213007	-0.17345	-0.159893	-0.206138	-0.211318	-0.175715	-0.134936	-0.213469	-0.167952	-0.213354	-0.16433	-0.165679
GSE45365_NK_CELL_VS_CD8_TCELL_MCMV_INFECTION_UP	-0.357594	-0.422831	-0.368977	-0.340497	-0.387508	-0.362356	-0.382942	-0.367209	-0.367317	0.154336	0.155615	0.121513	0.140378	0.155615	0.117091	0.19965	0.0182145	0.121797	0.127892	0.119679	0.135444	0.0396791	0.0780646	0.140728	0.0414506	0.120831	0.0874665	0.106793	0.033961	0.123828	0.0513848	0.0679331	-0.0105842	-0.107117	-0.0500589	-0.04482	-0.0981618	-0.150101	-0.120739	-0.0723864	-0.126859	-0.0826575	-0.127343	0.00168508	-0.0897147	-0.058399	-0.161859	-0.0500442	0.0141012
GSE45365_WT_VS_IFNAR_KO_CD11B_DC_DN	-0.306395	-0.338955	-0.319754	-0.283308	-0.340308	-0.246238	-0.334071	-0.313858	-0.163033	-0.175994	-0.105927	-0.180721	-0.13844	-0.242972	-0.13773	-0.174403	-0.215032	-0.140708	-0.191736	-0.302938	-0.161002	-0.244877	-0.133607	-0.184499	-0.209472	-0.226992	-0.292397	-0.165839	-0.190689	-0.235122	-0.190089	-0.196064	-0.142245	-0.266712	-0.127345	-0.158637	0.011453	-0.146513	0.00643647	-0.00874721	-0.043503	-0.136261	0.021628	-0.0773774	-0.150913	0.0692851	-0.0337016	-0.0692749	-0.0290696
GSE45365_WT_VS_IFNAR_KO_CD8A_DC_DN	-0.179085	-0.127336	-0.113201	-0.228496	-0.132867	-0.100391	-0.160071	-0.158469	0.00515909	0.0264722	0.250706	0.0923357	0.238998	0.0664721	0.25801	0.20014	0.179158	0.205291	0.12199	0.0530354	0.206805	0.118192	0.135222	0.15636	0.116028	0.0570777	0.091661	0.112297	0.161996	0.0726517	0.143849	0.128746	0.278734	0.124939	0.131231	0.154125	0.152781	0.029599	0.119215	0.132798	0.13873	0.114371	0.272622	-0.0120336	-0.101961	0.251624	0.138019	-0.0343066	0.0440502
GSE5589_LPS_AND_IL10_VS_LPS_AND_IL6_STIM_IL6_KO_MACROPHAGE_45MIN_UP	-0.184054	-0.123715	-0.127515	-0.127614	-0.0544327	-0.154741	-0.23252	-0.14752	-0.019188	0.0355334	0.199686	0.0611833	0.208599	0.091319	0.205726	0.165558	-0.000331922	0.119826	0.00392301	0.0627797	0.128077	-0.0297423	0.0611491	0.0432983	-0.0991543	0.181346	0.000899874	0.0476084	-0.0430712	0.0750188	-0.00973809	-0.0275554	0.067465	-0.146195	-0.125544	-0.121831	0.290993	0.150053	0.0979125	0.190475	0.201198	0.214546	0.296643	0.107702	-0.00716934	0.344803	0.303436	0.166063	0.18415
GSE5589_LPS_VS_LPS_AND_IL10_STIM_IL10_KO_MACROPHAGE_45MIN_DN	-0.205092	-0.19476	-0.179478	-0.295091	-0.229243	-0.151913	-0.242505	-0.232213	-0.0791825	-0.151133	0.0246517	-0.102419	-0.0088804	-0.0911971	0.0554852	-0.0374111	-0.0146221	-0.0391276	-0.0801425	-0.108558	-0.0574271	-0.067128	-0.0471906	-0.0870955	-0.107894	-0.111456	-0.052095	-0.0836455	-0.0697678	-0.103931	-0.101738	-0.058073	-0.0312439	-0.15056	-0.103316	-0.118624	0.00382204	-0.0840792	-0.0436145	-0.00772063	0.0480148	0.0295468	0.0512907	-0.00406435	-0.15595	-0.0215353	-0.00743417	-0.0794941	-0.045311
GSE5589_LPS_VS_LPS_AND_IL10_STIM_IL6_KO_MACROPHAGE_45MIN_DN	-0.140409	-0.241687	-0.256494	-0.2238	-0.246197	-0.200513	-0.21295	-0.250546	-0.2069	-0.074092	-0.0284224	-0.0312349	-0.0188694	-0.0802247	0.0304666	-0.0282756	-0.0549213	-0.0684447	-0.0964992	-0.108966	-0.111201	-0.139327	-0.018431	-0.106531	-0.159841	-0.063016	-0.134319	-0.100157	-0.0799398	-0.0901901	-0.119023	-0.123003	-0.0681384	-0.147652	-0.141591	-0.179933	-0.0194567	-0.0777806	-0.027218	0.0111835	0.00293492	0.0227788	0.00440932	-0.0336315	-0.0790885	-0.0116392	0.0187448	-0.00497869	-0.0343389
GSE5679_CTRL_VS_PPARG_LIGAND_ROSIGLITAZONE_AND_RARA_AGONIST_AM580_TREATED_DC_UP	-0.0931063	-0.014148	0.014658	-0.0300667	-0.0185267	-0.0151515	-0.0566143	-0.0449437	0.0425103	-0.214944	-0.0912121	-0.178839	-0.0679462	-0.181828	-0.0604695	-0.0951305	-0.182135	-0.143937	-0.185577	-0.236481	-0.140675	-0.216403	-0.144269	-0.135244	-0.238778	-0.172902	-0.184654	-0.154855	-0.189034	-0.157928	-0.203102	-0.209004	-0.117018	-0.23729	-0.238473	-0.220156	0.219901	0.174429	0.152252	0.246011	0.264886	0.221359	0.296792	0.144381	0.0869733	0.29567	0.241675	0.16031	0.207363
GSE5679_RARA_AGONIST_AM580_VS_AM580_AND_ROSIGLITAZONE_TREATED_DC_UP	-0.135981	-0.168668	-0.182534	-0.217456	-0.159873	-0.186159	-0.196998	-0.19268	-0.222583	-0.0368669	-0.0834173	-0.114453	-0.0697615	-0.0950583	-0.0131573	-0.0475064	-0.0829889	-0.110096	-0.0587526	-0.148966	-0.136196	-0.165522	-0.14474	-0.108856	-0.13469	-0.0671839	-0.107507	-0.126839	-0.0941416	-0.146342	-0.076005	-0.133727	-0.171584	-0.23189	-0.194356	-0.24298	0.00355116	0.0266724	-0.0175128	0.025519	0.0240452	0.0256535	0.00357965	0.033628	-0.0305791	0.0117819	0.0332307	-0.0230067	0.00353366
GSE6259_33D1_POS_DC_VS_CD4_TCELL_DN	-0.0296923	-0.0948047	-0.0780914	-0.202922	-0.129552	-0.0126571	-0.114305	-0.148828	0.0136543	-0.112461	0.0138825	-0.0642355	-0.0322162	-0.0743865	0.0640719	0.00988394	-0.0564731	0.000405522	-0.0626405	-0.0825997	-0.0576648	-0.118278	-0.0799004	-0.0398148	-0.10179	-0.00831876	-0.109929	-0.0781339	-0.0958648	-0.0767965	-0.0569316	-0.120051	-0.040309	-0.215406	-0.129397	-0.1208	0.0488956	0.0427583	0.103563	0.229893	0.13162	0.208636	0.197548	0.192307	0.0501751	0.226144	0.186047	0.0780893	0.170127
GSE6259_33D1_POS_DC_VS_CD8_TCELL_DN	-0.115681	-0.201885	-0.113115	-0.179553	-0.169537	-0.105822	-0.176389	-0.187941	-0.111048	0.0161114	0.0609667	0.0321195	0.0985776	0.00227442	-0.00622081	0.075808	-0.139665	-0.021668	-0.0590627	-0.00629514	0.0324832	-0.0652631	-0.0240169	-0.0140386	-0.0595848	0.0140763	-0.0528047	-0.00509034	-0.101348	0.028979	-0.0391467	-0.060606	-0.0882956	-0.134057	-0.0962807	-0.0738407	0.287703	0.271078	0.218506	0.297621	0.222758	0.210347	0.323612	0.265523	0.222793	0.303779	0.258581	0.285479	0.272315
GSE6259_DEC205_POS_DC_VS_BCELL_DN	-0.367092	-0.33256	-0.324161	-0.286718	-0.307703	-0.321146	-0.384061	-0.354282	-0.309946	0.0539288	0.19278	0.043495	0.238878	0.100178	0.22658	0.16608	0.0328282	0.131795	0.00399756	0.0146987	0.116425	0.0608547	0.0851255	0.0342748	0.00696306	0.152321	0.0121105	0.0761566	-0.0113167	0.0572174	0.0177365	0.0387352	0.104961	-0.104052	-0.0255663	-0.0341201	0.0430377	-0.0545292	-0.202933	-0.0177801	-0.0583542	0.00955104	0.0379274	-0.121824	-0.166619	0.0658415	-0.0352512	-0.0542654	-0.0772906
GSE7218_IGM_VS_IGG_SIGNAL_THGOUGH_ANTIGEN_BCELL_DN	-0.255473	-0.165292	-0.152274	-0.206549	-0.12858	-0.158699	-0.297684	-0.245643	-0.0896335	0.139617	0.250785	0.119559	0.280758	0.18901	0.315878	0.226396	0.0824687	0.0892597	0.0604515	0.12139	0.112984	0.0448329	0.170272	0.051612	-0.0318344	0.137634	0.0704013	0.017498	0.0649956	0.0711045	0.0370035	0.0184375	0.15513	-0.066305	-0.0300741	-0.0762672	0.0800853	0.0291138	-0.158307	-0.0883941	0.0412912	0.0918631	0.117721	-0.085926	-0.133854	0.113679	-0.0306608	-0.040723	-0.0357446
GSE7219_UNSTIM_VS_LPS_AND_ANTI_CD40_STIM_DC_DN	-0.208989	-0.207196	-0.125973	-0.267362	-0.268438	-0.185841	-0.19609	-0.169969	-0.206538	-0.147254	-0.0952255	-0.15755	-0.125711	-0.123611	-0.088035	-0.124879	-0.167464	-0.107449	-0.15565	-0.153133	-0.156879	-0.166866	-0.0752581	-0.10649	-0.139745	-0.18064	-0.118827	-0.0778051	-0.146649	-0.117024	-0.16007	-0.131339	-0.107508	-0.179499	-0.194635	-0.17168	-0.0641799	-0.0242233	0.0275537	0.017063	-0.0530823	-0.0312281	0.0309426	-0.0476583	-0.0608575	-0.00803546	-0.103682	-0.0446155	-0.0209616
GSE7348_UNSTIM_VS_TOLERIZED_AND_LPS_STIM_MACROPHAGE_DN	-0.201855	-0.175598	-0.142857	-0.170349	-0.177846	-0.190026	-0.208012	-0.193428	-0.0776042	-0.075536	0.0739378	-0.00757619	0.077811	-0.0372422	0.0825461	0.0916715	0.0220686	0.0667462	-0.0527215	-0.0431157	0.0342856	0.0271247	-0.0291321	-0.00183921	-0.00945046	-0.0647156	0.0226146	-0.00755507	-0.0121313	-0.0201458	0.0256906	-0.010623	0.0787304	0.00632257	0.010685	0.0447587	0.177625	-0.00291998	0.100736	0.0555193	0.121393	0.0862397	0.148054	0.0332183	-0.0593188	0.237643	0.156011	0.0788038	0.127686
GSE7509_DC_VS_MONOCYTE_DN	-0.291865	-0.238597	-0.229805	-0.283776	-0.267915	-0.231338	-0.271277	-0.242408	-0.203668	-0.13193	0.00357861	-0.14843	-0.0368673	-0.104639	0.0348961	-0.0511945	-0.124477	-0.0177395	-0.061946	-0.128953	-0.015787	-0.128558	-0.0919212	-0.124017	-0.158508	-0.131467	-0.125417	-0.107528	-0.152663	-0.0934765	-0.185888	-0.184045	0.00927683	-0.117604	-0.0830659	-0.0960692	0.0652713	-0.0155182	0.002472	0.0926141	0.0157522	0.00806178	0.114818	0.0200138	-0.133238	0.088918	-0.0111203	-0.0268575	-0.0123712
GSE7509_DC_VS_MONOCYTE_WITH_FCGRIIB_STIM_DN	-0.32583	-0.301192	-0.265958	-0.351135	-0.228679	-0.289707	-0.364153	-0.276634	-0.178565	-0.115733	0.141498	-0.0902946	0.157638	0.0352644	0.195805	0.0726293	-0.0715931	0.0879459	-0.0573606	-0.0843319	0.107369	-0.0294795	-0.0881085	-0.0162311	-0.143485	0.00542596	-0.0173196	0.0076032	-0.107129	-0.0281901	-0.0781963	-0.0530105	0.148007	-0.132711	-0.0667491	-0.0743762	0.140256	-0.0557836	-0.00114052	0.0713247	0.056016	0.105743	0.197681	-0.117089	-0.17698	0.254511	0.177175	-0.0219529	-0.0428582
GSE7509_UNSTIM_VS_IFNA_STIM_IMMATURE_DC_DN	-0.0621763	-0.0530307	-0.0168621	-0.0762318	0.00479295	-0.0563562	-0.0781117	-0.0486003	0.0576257	-0.0359913	0.134416	0.0252436	0.141008	0.0374124	0.0917555	0.0828814	-0.0719959	-0.00175912	-0.0599384	-0.00146121	-0.00770416	-0.0903244	0.0541058	-0.0600031	-0.199134	0.00100268	-0.0967683	-0.0543816	-0.0730157	-0.0492584	-0.0687396	-0.139623	0.0156674	-0.243992	-0.190774	-0.235289	0.250413	0.25393	0.149131	0.185004	0.309182	0.287202	0.327235	0.12869	0.137674	0.313062	0.257832	0.258663	0.183282
GSE7548_NAIVE_VS_DAY7_PCC_IMMUNIZATION_CD4_TCELL_DN	-0.342149	-0.314106	-0.292007	-0.310329	-0.220277	-0.27196	-0.371664	-0.302992	-0.172217	-0.000961834	0.295397	0.0515078	0.31164	0.184447	0.319729	0.214426	0.0117544	0.186775	-0.0265032	-0.00972373	0.173764	0.0250206	0.0406994	0.0669712	-0.124933	0.157184	0.0358031	0.0578211	-0.0759498	0.0913299	-0.00749469	0.0257082	0.238634	-0.0545521	-0.0628299	-0.0635323	0.181309	0.0281202	-0.0328384	0.0549721	0.114055	0.0737938	0.20614	-0.0572568	-0.163241	0.302291	0.126553	0.0298204	-0.014737
GSE9006_HEALTHY_VS_TYPE_2_DIABETES_PBMC_AT_DX_DN	-0.207864	-0.245561	-0.119092	-0.152433	-0.256484	-0.0896927	-0.137294	-0.162627	0.0125732	-0.0495502	0.0253215	-0.134511	-0.0378378	-0.101643	-0.0860038	0.0171773	-0.148459	-0.00246901	-0.00887459	-0.0995787	0.0878897	-0.0584386	-0.11624	-0.114152	-0.0431783	-0.0379341	-0.035857	-0.0170842	-0.147088	-0.0274397	-0.108191	-0.0729069	0.101496	-0.0130247	0.00698653	0.0325424	0.314891	0.197621	0.371001	0.311862	0.307007	0.163255	0.346207	0.193889	0.194155	0.344599	0.290853	0.204789	0.304818
GSE9037_CTRL_VS_LPS_1H_STIM_IRAK4_KO_BMDM_DN	-0.240496	-0.218467	-0.229431	-0.19418	-0.208885	-0.21758	-0.253323	-0.222832	-0.253745	-0.0878359	0.0178601	-0.0687333	0.0159209	-0.127509	0.0790628	-0.0731325	-0.0148508	0.0465665	-0.0585535	-0.109947	-0.035531	-0.0422722	-0.012263	-0.0500967	-0.0418815	-0.111532	-0.0402888	-0.000444341	-0.0529031	-0.0378085	-0.0506472	-0.0374637	0.0497921	-0.098405	-0.0314039	-0.0270686	-0.038616	-0.0931795	-0.0519942	-0.039555	-0.0587492	-0.0461236	0.0280945	-0.0932959	-0.10579	0.0249921	-0.0141658	-0.0544829	-0.0260664
GSE9316_IL6_KO_VS_IFNG_KO_INVIVO_EXPANDED_CD4_TCELL_DN	-0.165386	-0.0945809	-0.150168	-0.272777	-0.112398	-0.0948584	-0.157536	-0.0811225	0.0049325	0.113112	0.361275	0.197545	0.375844	0.170276	0.374374	0.310542	0.301746	0.320351	0.167278	0.145143	0.27193	0.202858	0.300867	0.176114	0.166013	0.140562	0.209227	0.221326	0.276843	0.141671	0.238641	0.174804	0.403242	0.194185	0.240107	0.216178	0.0946122	-0.0877312	-0.0751792	-0.0250484	-0.0138274	0.032366	0.147262	-0.140679	-0.20349	0.187788	-0.0234881	-0.194008	-0.0902672
GSE9601_NFKB_INHIBITOR_VS_PI3K_INHIBITOR_TREATED_HCMV_INF_MONOCYTE_DN	-0.131498	-0.0409117	-0.0874578	-0.225549	-0.0825084	-0.0655934	-0.0879348	-0.0573995	0.0317902	-0.0720506	0.197481	-0.00327834	0.133827	-0.0456722	0.255223	0.0829962	0.0996768	0.21139	0.0394646	-0.0208731	0.146787	0.109553	0.0579409	0.0607698	0.0407969	-0.0797948	0.0233001	0.0562583	0.0869162	-0.0193377	0.0380315	0.048934	0.226891	0.0459299	0.102526	0.0682611	-0.00680074	-0.0481701	0.0491581	0.0494466	0.0722956	0.0706481	0.153071	-0.0242424	-0.171579	0.120986	0.0348061	-0.110906	0.0173113
GSE9960_HEALTHY_VS_GRAM_POS_SEPSIS_PBMC_DN	-0.181257	-0.14607	-0.125243	-0.160269	-0.0511863	-0.0950989	-0.198564	-0.143775	-0.0142602	-0.110741	0.107328	-0.0367688	0.11707	-0.02171	0.174079	-0.00546238	0.0126589	0.0782904	-0.0478908	-0.0454504	0.0526875	0.0184038	0.00830672	-0.0159698	-0.0269196	-0.0274467	-0.0284653	-0.0188773	0.0300156	0.0062023	-0.0367863	0.0189248	0.258642	0.000105595	-0.0399666	-0.0418073	0.059365	0.0659039	-0.0505215	0.0888943	0.104188	0.149619	0.13259	0.00759057	-0.0652194	0.200789	0.13651	0.0425018	0.0435789
GSE9988_ANTI_TREM1_VS_LOW_LPS_MONOCYTE_DN	-0.208394	-0.214649	-0.100282	-0.245231	-0.212187	-0.0694467	-0.20275	-0.141258	0.045141	0.0840301	0.253276	0.10183	0.267722	0.0439824	0.322625	0.244746	0.1957	0.277771	0.23588	0.0458604	0.286449	0.194779	0.258051	0.177304	0.194114	0.0635518	0.21688	0.203163	0.196932	0.136137	0.203948	0.155175	0.508191	0.249846	0.255692	0.232186	0.191136	0.0799101	0.209787	0.159891	0.185573	0.0822504	0.296361	0.0700432	0.011624	0.304747	0.173317	0.051748	0.160947
GSE9988_ANTI_TREM1_VS_LOW_LPS_MONOCYTE_UP	-0.18479	-0.180325	-0.201204	-0.308858	-0.24711	-0.1531	-0.192381	-0.244135	-0.160807	-0.0459144	0.150635	0.000930784	0.0839877	-0.0945006	0.221787	0.0429888	0.128907	0.164494	0.0676722	-0.0350077	0.22614	0.0965352	0.0199778	0.0093581	0.199818	-0.0337081	-0.000236994	0.0700949	0.177746	-0.057489	0.0711177	0.111823	0.247173	0.148964	0.233353	0.191457	-0.0325941	-0.166276	0.00428433	-0.044648	-0.00845387	-0.0798238	0.00169378	-0.133771	-0.118708	0.0311181	0.0228106	-0.114166	-0.0765379
GSE9988_ANTI_TREM1_VS_LPS_MONOCYTE_DN	-0.183928	-0.214029	-0.0575114	-0.215291	-0.205258	-0.070042	-0.169251	-0.102358	0.105335	0.0595359	0.217008	0.0426864	0.203731	0.0337543	0.27351	0.183839	0.135477	0.213653	0.192314	-8.81401e-05	0.255766	0.135284	0.205293	0.114217	0.114189	0.0342551	0.13449	0.164435	0.117044	0.0835763	0.0984041	0.0837482	0.463451	0.150186	0.199066	0.163343	0.193924	0.120016	0.175816	0.200648	0.191712	0.122976	0.260307	0.0875969	0.0716501	0.270568	0.165097	0.095586	0.178188
GSE9988_LOW_LPS_VS_ANTI_TREM1_AND_LPS_MONOCYTE_DN	-0.231839	-0.209217	-0.234268	-0.263084	-0.238332	-0.201602	-0.21283	-0.235841	-0.180322	0.0345053	0.247538	0.0822328	0.194594	-0.0366986	0.229401	0.123819	0.206922	0.238416	0.1414	0.0473673	0.278828	0.18672	0.129563	0.114954	0.250963	0.0426641	0.104045	0.212762	0.201013	0.112385	0.173481	0.170195	0.363295	0.211865	0.275428	0.277484	-0.0234679	-0.119896	-0.0178824	-0.0561169	-0.0188133	0.0147332	0.00220187	-0.088252	-0.0712572	0.0726882	0.0182419	-0.0380848	0.00867814
GSE9988_LPS_VS_LPS_AND_ANTI_TREM1_MONOCYTE_DN	-0.169882	-0.189504	-0.220391	-0.254226	-0.221293	-0.178746	-0.187974	-0.206326	-0.168212	-0.0166365	0.191486	0.0158552	0.140204	-0.0974106	0.181973	0.0621209	0.168898	0.180997	0.0933667	-0.00915035	0.242261	0.13964	0.119372	0.0694396	0.240033	-0.039921	0.0501309	0.181938	0.182962	0.0474092	0.16711	0.136811	0.332081	0.149001	0.24476	0.234349	-0.0343261	-0.145462	0.0128425	-0.0544386	-0.0282259	-0.0356038	-0.0331261	-0.128581	-0.115944	0.058026	0.0108389	-0.0691197	-0.00736137
GSE9988_LPS_VS_LPS_AND_ANTI_TREM1_MONOCYTE_UP	-0.144189	-0.191759	-0.0783642	-0.236972	-0.187133	-0.0962266	-0.128559	-0.133964	0.0553619	-0.0890632	0.0271479	-0.0866801	0.00767499	-0.118803	0.0516812	0.0311255	-0.0453849	0.0178808	-0.0361864	-0.136951	0.0291734	-0.0606649	-0.0372738	-0.0663117	-0.0819666	-0.0750473	-0.0657425	-0.0327068	-0.0817367	-0.0713065	-0.0926644	-0.0754787	0.144013	-0.072196	0.00314285	-0.0308648	0.215427	0.0648654	0.238708	0.194054	0.197067	0.11118	0.291176	0.0550275	-0.0660731	0.313458	0.177223	0.0624868	0.145832
BUCASAS_PBMC_FLUARIX_FLUVIRIN_CAUCASIAN_MALE_AGE_18_40YO_HIGH_RESPONDERS_1DY_3DY_POSITIVE_PREDICTIVE_OF_TITER	-0.61364	-0.492324	-0.468722	-0.727777	-0.500827	-0.517832	-0.72179	-0.457159	-0.383207	-0.905783	-0.690185	-0.855371	-0.726601	-0.801973	-0.719271	-0.693452	-0.927273	-0.758865	-0.900672	-0.922287	-0.882385	-0.929827	-0.778973	-0.807038	-0.88121	-0.799442	-0.914627	-0.930104	-0.917671	-0.863567	-0.886317	-0.93663	-0.812797	-0.830654	-0.804037	-0.794867	-0.0120453	-0.32232	-0.122249	-0.0725083	-0.126004	-0.0458196	0.0816013	-0.218034	-0.489043	0.0947026	-0.17017	-0.309077	-0.081129
BUCASAS_PBMC_FLUARIX_FLUVIRIN_CAUCASIAN_MALE_AGE_18_40YO_HIGH_RESPONDERS_1DY_TOP_FUNCTIONAL_NETWORK_POSITIVE	-0.513439	-0.473894	-0.50948	-0.610501	-0.464672	-0.468487	-0.556784	-0.535486	-0.381538	-0.599974	-0.55266	-0.641171	-0.526273	-0.610216	-0.597438	-0.540548	-0.602276	-0.615365	-0.587269	-0.600735	-0.62908	-0.745647	-0.60861	-0.65357	-0.848552	-0.560171	-0.692156	-0.712345	-0.658499	-0.751755	-0.602484	-0.756822	-0.667079	-0.729913	-0.827343	-0.751063	0.0434301	-0.0317231	-0.040635	0.128228	0.074585	0.0343579	0.0946314	-0.123962	-0.170128	0.291426	0.111522	-0.0727618	-0.00304436
CAO_BLOOD_FLUMIST_AGE_05_14YO_CORRELATED_WITH_H3N2_VN_TITER_7DY_POSITIVE	-0.575479	-0.336737	-0.323261	-0.405303	0.0330892	-0.371484	-0.57943	-0.438723	-0.228369	-0.388041	0.472309	-0.169421	0.541297	0.284326	0.580409	0.354381	-0.361924	0.360329	-0.455703	-0.320058	0.21871	-0.364737	-0.471628	-0.232474	-0.717339	0.247663	-0.267873	-0.0601442	-0.615267	0.0678246	-0.667939	-0.226557	0.464907	-0.799401	-0.726012	-0.709785	0.533626	0.202795	-0.186104	0.488514	0.438848	0.60878	0.462426	-0.254747	-0.548652	0.617803	0.560872	0.144514	0.00732876
CAO_BLOOD_FLUZONE_AGE_05_14YO_CORRELATED_WITH_H3N1_HI_TITER_1DY_POSITIVE	-0.605764	-0.218613	-0.146805	-0.275316	0.244083	-0.054801	-0.622771	-0.103933	0.188952	-0.366161	0.735325	-0.0980276	0.703909	0.485638	0.704146	0.458486	0.144444	0.490611	-0.0909413	-0.164603	0.459431	0.0192566	-0.557556	-0.139117	-0.738866	0.471123	0.0577536	0.0382662	-0.529034	0.291372	-0.780057	-0.0562975	0.550608	-0.592961	-0.315833	-0.573587	0.528404	0.0460612	-0.103933	0.374629	0.425961	0.513121	0.425737	-0.580744	-0.599065	0.568983	0.530256	0.181496	-0.386296
COLE_BLOOD_FLUMIST_QUADRIVALENT_AGE_03_17YO_7DY_UP	-0.706778	-0.591523	-0.525293	-0.583932	-0.0687293	-0.686651	-0.704889	-0.45548	-0.398911	-0.476668	0.607335	-0.31376	0.712916	0.5182	0.673184	0.493892	-0.584034	-0.10333	-0.446826	-0.285713	0.180973	-0.487533	-0.0867891	-0.368356	-0.715281	0.468405	-0.428797	-0.482388	-0.691663	-0.122933	-0.743193	-0.529835	0.507124	-0.673302	-0.590458	-0.813321	0.0246116	-0.283228	-0.5022	-0.432788	-0.290842	0.0337071	0.035495	-0.686196	-0.782583	0.220308	0.156616	-0.543381	-0.612312
ERWIN_COHEN_BLOOD_TC_83_AGE_23_48YO_VACCINATED_VS_CONTROL_2DY_UP	-0.4833	-0.407233	-0.371863	-0.492215	-0.183225	-0.363189	-0.546989	-0.434238	-0.16183	-0.307958	0.289884	-0.198634	0.329152	0.0015337	0.328044	0.0741915	-0.163445	0.0672772	-0.224374	-0.293846	0.0188727	-0.151345	-0.134342	-0.216737	-0.359976	-0.0953922	-0.206318	-0.217209	-0.2937	-0.135207	-0.233967	-0.233345	0.0732421	-0.386319	-0.324715	-0.372862	0.321293	-0.001137	-0.29035	0.149621	0.157376	0.287424	0.324839	-0.207772	-0.367557	0.377807	0.31372	-0.082552	-0.177289
ERWIN_COHEN_BLOOD_VACCINE_TC_83_AGE_23_48YO_VACCINATED_VS_CONTROL_7DY_UP	-0.500476	-0.461221	-0.390654	-0.508464	-0.156788	-0.376608	-0.57967	-0.426835	-0.248976	-0.411508	0.318994	-0.306514	0.298799	0.0393699	0.284467	-0.0137587	-0.288471	0.0874049	-0.316172	-0.379057	0.00708757	-0.267055	-0.28649	-0.333412	-0.496659	-0.082974	-0.337362	-0.315095	-0.39727	-0.22656	-0.403778	-0.35837	0.031936	-0.525503	-0.456777	-0.491932	0.306525	-0.14412	-0.385652	0.126995	0.0751545	0.295649	0.272804	-0.303461	-0.497563	0.381007	0.327601	-0.167017	-0.258922
ERWIN_COHEN_PBMC_TC_83_AGE_18_45YO_NAIVE_NOT_PREVIOUSLY_IMMUNIZED_24HR_DEG_CANONICAL_PATHWAY_MEMBERS_UP	-0.476203	-0.403733	-0.380469	-0.428473	-0.0265003	-0.418823	-0.517797	-0.424341	-0.278643	-0.307472	0.239906	-0.157769	0.374147	-0.0562298	0.304533	0.0271851	-0.167451	-0.0745856	-0.403684	-0.301982	-0.152229	-0.247685	-0.0471228	-0.146068	-0.426865	-0.135174	-0.29374	-0.128285	-0.279886	-0.193971	-0.26173	-0.335122	0.281963	-0.345573	-0.448611	-0.391488	0.100851	-0.24388	-0.37275	-0.148355	-0.0823267	0.20767	0.18241	-0.355552	-0.379545	0.301314	0.227475	-0.228616	-0.34131
ERWIN_COHEN_PBMC_TC_83_AGE_18_45YO_NON_RESPONDERS_PREVIOUSLY_IMMUNIZED_24HR_DEG_CANONICAL_PATHWAY_MEMBERS_DN	-0.221298	-0.139957	-0.0447042	-0.570584	-0.268008	0.000968898	-0.168355	0.000974589	0.177665	-0.216254	-0.00225158	-0.370427	0.0634346	-0.259765	0.041053	0.0796112	-0.346738	-0.114476	-0.0627872	-0.253126	-0.075083	-0.193811	-0.327732	-0.287458	-0.123074	-0.0528186	-0.326648	-0.201641	-0.23199	-0.235592	-0.242347	-0.307546	-0.327991	-0.493217	-0.137132	-0.199457	0.427497	0.389426	0.395245	0.458461	0.325864	0.425904	0.507588	0.245517	-0.0480648	0.460773	0.41067	-0.0590971	0.414379
ERWIN_COHEN_PBMC_TC_83_AGE_18_45YO_NON_RESPONDERS_PREVIOUSLY_IMMUNIZED_24HR_DEG_CANONICAL_PATHWAY_MEMBERS_UP	-0.381452	-0.32437	-0.408176	-0.19084	-0.208732	-0.419593	-0.521728	-0.359176	-0.295605	-0.300514	-0.247786	-0.262321	-0.159809	-0.147075	-0.221851	-0.265605	-0.484327	-0.397639	-0.480883	-0.331243	-0.39255	-0.413875	-0.348142	-0.460739	-0.381342	-0.164933	-0.430817	-0.33932	-0.539882	-0.321874	-0.523479	-0.480059	-0.23668	-0.386622	-0.52091	-0.507466	0.0202687	-0.149789	-0.208368	-0.15016	0.0353202	0.130213	0.0927563	-0.276902	-0.170751	0.160861	0.120148	-0.104814	-0.203981
ERWIN_COHEN_PBMC_TC_83_AGE_18_45YO_RESPONDERS_PREVIOUSLY_IMMUNIZED_24HR_DEG_CANONICAL_PATHWAY_MEMBERS_UP	-0.434355	-0.389157	-0.350333	-0.459999	-0.0242542	-0.361377	-0.505742	-0.400428	-0.204196	-0.43443	0.0308203	-0.350648	0.0833554	-0.194827	0.0746217	-0.171892	-0.444503	-0.247664	-0.497783	-0.368327	-0.32265	-0.410163	-0.329255	-0.343667	-0.568921	-0.243618	-0.51636	-0.353371	-0.484253	-0.298555	-0.44584	-0.412025	0.00514318	-0.540606	-0.581876	-0.573501	0.263342	-0.114351	-0.275556	0.123689	0.00909089	0.298577	0.262607	-0.327161	-0.391945	0.412202	0.315773	-0.220015	-0.120737
FLETCHER_PBMC_BCG_10W_INFANT_BCG_STIMULATED_VS_UNSTIMULATED_10W_UP	-0.250637	-0.192829	-0.172974	-0.316675	-0.150632	-0.130567	-0.282824	-0.243661	-0.0193598	-0.0693718	0.326525	-0.000758622	0.363678	0.0160619	0.424712	0.26011	0.158748	0.270791	0.103194	-0.0632226	0.246431	0.0977154	0.271902	0.0855688	0.0439177	-0.0627271	0.102649	0.108534	0.101006	0.0855671	0.114229	0.0511664	0.462002	0.0747828	0.0723702	0.129145	0.04277	-0.225245	-0.241497	-0.217178	-0.0744488	-0.116049	0.0648656	-0.281788	-0.367597	0.0997239	-0.0629469	-0.299412	-0.295458
FRANCO_BLOOD_SANOFI_PASTEUR_SA_INACTIVATED_INFLUENZA_VACCINE_CORRELATED_WITH_ANTIBODY_RESPONSE_AGE_18_40YO_1DY_POSITIVE	-0.479524	-0.40272	-0.399876	-0.481244	-0.29834	-0.376957	-0.514981	-0.423093	-0.185496	-0.292601	0.206586	-0.17617	0.248643	-0.0636357	0.262679	0.069628	-0.206446	0.032127	-0.269329	-0.23569	-0.0338733	-0.267009	-0.161651	-0.182734	-0.412437	-0.027905	-0.237174	-0.225579	-0.355775	-0.192103	-0.268254	-0.275692	-0.100183	-0.440091	-0.40981	-0.420777	0.219889	-0.139339	-0.287333	-0.00407054	-0.00353759	0.049538	0.234727	-0.261434	-0.420764	0.347312	0.184985	-0.160185	-0.238146
FULLER_PBMC_F_TULARENSIS_VACCINE_LVS_AGE_22_54YO_18HR_TO_48HR_EARLY_UP	-0.474059	-0.596961	-0.445367	-0.607879	-0.569558	-0.418259	-0.506361	-0.488074	-0.361306	0.0846809	0.318297	0.0695586	0.126943	-0.285927	0.0726279	0.230331	-0.209234	0.121273	0.115149	-0.174403	-0.116639	-0.458045	-0.105086	0.161902	-0.478318	-0.10152	-0.244747	-0.247067	-0.281885	-0.194983	-0.162532	-0.278111	-0.507858	-0.686933	-0.483358	-0.543657	0.295116	-0.0112397	0.375404	0.324439	0.360743	-0.0374226	0.3004	0.239811	0.00202136	0.319251	0.219637	0.157528	0.274167
FULLER_PBMC_F_TULARENSIS_VACCINE_LVS_AGE_22_54YO_18HR_UP	0.15751	0.115391	0.198619	0.0238509	0.0574219	0.0993485	0.0237857	0.101429	0.135124	-0.024121	0.00214544	-0.0946451	0.0103237	0.0118783	-0.0287269	0.0220727	-0.208328	-0.0590208	-0.139433	-0.0716561	-0.0284269	-0.173798	-0.140067	-0.0450603	-0.183442	0.080421	-0.161221	-0.0555444	-0.223229	-0.0733745	-0.282029	-0.207439	-0.0945263	-0.295023	-0.195111	-0.218461	0.294873	0.235635	0.335986	0.32548	0.36313	0.320579	0.377092	0.253327	0.174382	0.429599	0.399809	0.247347	0.284423
FULLER_PBMC_F_TULARENSIS_VACCINE_LVS_AGE_22_54YO_192HR_UP	0.209265	0.230309	0.217865	0.124019	0.167321	0.136174	0.141087	0.164633	0.144848	0.00105355	-0.00240948	-0.11661	0.0612044	0.0496442	-0.0667228	0.106637	-0.247497	-0.114526	-0.139738	-0.080081	-0.0350331	-0.18551	-0.147452	-0.0749694	-0.209809	0.137954	-0.23804	-0.0815401	-0.279118	-0.118135	-0.303307	-0.211881	-0.136069	-0.381578	-0.236304	-0.247362	0.223478	0.271586	0.27481	0.258757	0.322412	0.321595	0.324974	0.324804	0.181032	0.429604	0.372282	0.210678	0.346545
FULLER_PBMC_F_TULARENSIS_VACCINE_LVS_AGE_22_54YO_336HR_UP	0.0716532	0.00746196	0.11155	-0.0578869	-0.0337868	0.00381766	-0.0481761	-0.0267845	0.0900347	0.0268747	0.0824147	-0.0570265	0.0879384	0.0951229	-0.0074758	0.132623	-0.25337	-0.0706861	-0.131723	-0.0487724	0.0130735	-0.140338	-0.151887	-0.0726453	-0.207319	0.173699	-0.188163	-0.020088	-0.274011	-0.0985356	-0.304684	-0.178929	-0.0962758	-0.353915	-0.225091	-0.277345	0.44796	0.367636	0.418023	0.432781	0.485057	0.42406	0.502896	0.430297	0.257831	0.546776	0.487231	0.334426	0.46516
FULLER_PBMC_F_TULARENSIS_VACCINE_LVS_AGE_22_54YO_48HR_UP	-0.0195124	-0.0425477	0.0249767	-0.145168	-0.114155	-0.0511359	-0.131286	-0.0858747	-0.0184678	-0.0998117	-0.00803112	-0.138556	0.00387401	-0.0705055	-0.0105552	0.0181414	-0.233125	-0.0597356	-0.153901	-0.145504	-0.0365281	-0.174823	-0.132495	-0.0776415	-0.205699	0.00251209	-0.157521	-0.0644047	-0.247414	-0.140627	-0.312014	-0.215476	-0.0383306	-0.275975	-0.187018	-0.202976	0.238569	0.186984	0.294737	0.284282	0.327237	0.271984	0.317986	0.233507	0.135183	0.382762	0.358549	0.21226	0.271432
GAUCHER_PBMC_YF_VAX_STAMARIL_UNKNOWN_AGE_10DY_UP	-0.422992	-0.362996	-0.34765	-0.428637	-0.242803	-0.359702	-0.482117	-0.391849	-0.245258	-0.262075	0.171606	-0.200679	0.255893	-0.0806866	0.240572	0.0120488	-0.177499	-0.0401317	-0.250737	-0.23721	-0.0496728	-0.246899	-0.145548	-0.219562	-0.394351	-0.100137	-0.247572	-0.218317	-0.291617	-0.194047	-0.255119	-0.26064	-0.162252	-0.402246	-0.35691	-0.400155	0.101865	-0.182534	-0.335368	-0.102325	-0.0773058	0.109124	0.158063	-0.312653	-0.417046	0.258508	0.117773	-0.235528	-0.292817
GAUCHER_PBMC_YF_VAX_STAMARIL_UNKNOWN_AGE_3DY_UP	-0.43132	-0.375784	-0.379439	-0.508918	-0.267071	-0.380791	-0.477583	-0.423855	-0.31355	-0.333945	0.0652913	-0.22967	0.110428	-0.143662	0.163636	-0.040883	-0.248198	-0.0906422	-0.291037	-0.285513	-0.0900796	-0.316568	-0.237066	-0.267344	-0.431119	-0.108356	-0.331052	-0.295274	-0.314174	-0.268814	-0.322286	-0.316387	-0.260301	-0.461911	-0.374768	-0.451839	-0.026687	-0.192537	-0.288156	-0.0387797	-0.119472	0.121792	0.132262	-0.256783	-0.422522	0.239839	0.067805	-0.264992	-0.240515
GAUCHER_PBMC_YF_VAX_STAMARIL_UNKNOWN_AGE_60DY_UP	-0.500558	-0.414584	-0.458641	-0.54403	-0.360471	-0.426577	-0.483009	-0.509524	-0.349273	-0.262108	-0.0939112	-0.247618	-0.131768	-0.280201	-0.0342129	-0.16767	-0.331298	-0.217666	-0.254623	-0.317188	-0.214692	-0.383793	-0.265542	-0.254332	-0.440186	-0.212623	-0.362551	-0.294041	-0.319962	-0.337295	-0.314263	-0.371497	-0.333506	-0.491472	-0.437161	-0.436272	-0.242309	-0.313409	-0.378964	-0.233856	-0.322837	-0.170626	0.0675776	-0.141335	-0.409933	0.0524751	-0.232186	-0.218118	-0.263201
GAUCHER_PBMC_YF_VAX_STAMARIL_UNKNOWN_AGE_7DY_UP	-0.430451	-0.378048	-0.3727	-0.479906	-0.28006	-0.379865	-0.479093	-0.423726	-0.304116	-0.295512	0.0756034	-0.216921	0.12651	-0.134011	0.16652	-0.0358184	-0.232842	-0.090861	-0.276064	-0.273779	-0.0870858	-0.300412	-0.188864	-0.248483	-0.408134	-0.116179	-0.312545	-0.289439	-0.298501	-0.26491	-0.283161	-0.299267	-0.215412	-0.436573	-0.374126	-0.420731	-0.0557334	-0.22718	-0.324347	-0.128558	-0.192606	0.0352678	0.0978579	-0.290093	-0.417382	0.201729	-0.00961661	-0.274274	-0.262944
HOEK_NEUTROPHIL_2011_2012_TIV_ADULT_1DY_UP	-0.296574	-0.0705926	-0.0519554	-0.0314962	0.227579	0.0488029	-0.204213	-0.0749709	0.223627	0.343019	0.509439	0.406066	0.581797	0.497707	0.595464	0.578987	0.375709	0.590041	0.347856	0.387364	0.570069	0.375674	0.441868	0.440958	0.137872	0.579414	0.406005	0.513461	0.301726	0.53188	0.380449	0.452097	0.550478	0.0657568	0.0662215	0.00704816	0.596886	0.372846	-0.0512868	0.446164	0.477348	0.553907	0.544913	0.115182	-0.00197711	0.58792	0.604479	0.30919	0.128245
HOWARD_B_CELL_INACT_MONOV_INFLUENZA_A_INDONESIA_05_2005_H5N1_AGE_18_49YO_1DY_UP	-0.657927	-0.516224	-0.55115	-0.633505	-0.494773	-0.513917	-0.705414	-0.630679	-0.287122	-0.504741	0.11892	-0.299229	0.350564	-0.340655	0.367789	0.209742	-0.241938	-0.0886466	-0.573627	-0.458012	-0.252206	-0.583306	-0.103935	-0.393665	-0.631094	-0.294014	-0.438434	-0.497636	-0.670182	-0.4715	-0.296481	-0.558427	-0.0715685	-0.639842	-0.592268	-0.487375	0.05474	-0.218493	-0.532152	-0.256594	-0.137102	-0.0435619	0.271481	-0.464203	-0.529893	0.0964892	-0.102346	-0.156104	-0.308535
HOWARD_DENDRITIC_CELL_INACT_MONOV_INFLUENZA_A_INDONESIA_05_2005_H5N1_AGE_18_49YO_1DY_UP	-0.15752	-0.0207509	-0.0249661	-0.23137	0.0397352	0.0199243	-0.265002	-0.173992	0.195765	-0.302462	0.240499	-0.14206	0.312808	-0.152537	0.374929	0.110847	-0.0982735	-0.0495965	-0.299358	-0.270912	-0.129943	-0.242932	-0.0717799	-0.189768	-0.349199	-0.11554	-0.246334	-0.232319	-0.313601	-0.249086	-0.168768	-0.272541	-0.0387015	-0.367227	-0.321329	-0.341074	0.35293	0.064896	-0.167783	0.0551966	0.066719	0.180416	0.4091	-0.186946	-0.3227	0.419856	0.142222	-0.0631429	-0.108738
HOWARD_DENDRITIC_CELL_INACT_MONOV_INFLUENZA_A_INDONESIA_05_2005_H5N1_AGE_18_49YO_3DY_UP	0.0959357	0.256862	0.140614	-0.431337	0.182484	0.251087	-0.23279	-0.0603487	0.414047	0.0672027	0.571565	0.285109	0.689932	0.190204	0.761317	0.466087	0.278564	0.405744	0.20774	0.0816484	0.384041	-0.193413	0.382074	0.275037	-0.372855	0.38208	-0.133263	0.0295321	-0.0684723	0.163502	0.0697861	-0.363121	0.124527	-0.464597	-0.235485	-0.229016	0.529379	0.158253	-0.0298785	0.447684	0.220215	0.514296	0.749776	0.54147	-0.574959	0.707302	0.147892	-0.104926	0.277964
HOWARD_MONOCYTE_INACT_MONOV_INFLUENZA_A_INDONESIA_05_2005_H5N1_AGE_18_49YO_1DY_UP	-0.103513	0.0363967	0.0599945	-0.162624	0.13371	0.112356	-0.224332	-0.076964	0.233402	-0.267973	0.159813	-0.158254	0.244628	-0.154264	0.324806	0.0162247	-0.0324496	-0.0144187	-0.2465	-0.240403	-0.104505	-0.204183	-0.0297118	-0.182464	-0.28772	-0.127048	-0.218601	-0.195856	-0.265865	-0.197242	-0.13928	-0.211267	0.0685079	-0.255695	-0.279095	-0.27215	0.380107	0.204043	-0.0169271	0.221098	0.229966	0.256744	0.452137	-0.0327389	-0.215278	0.416522	0.26922	0.059491	0.0356289
HOWARD_NEUTROPHIL_INACT_MONOV_INFLUENZA_A_INDONESIA_05_2005_H5N1_AGE_18_49YO_1DY_UP	-0.216763	-0.13741	-0.0884804	-0.168174	-0.0379832	-0.0538425	-0.292064	-0.201691	0.15511	-0.142464	0.116939	-0.0858826	0.18104	-0.0732397	0.178187	0.0615014	-0.0468913	0.0052649	-0.155405	-0.139477	-0.0596537	-0.182009	-0.0458824	-0.10434	-0.272423	-0.0414444	-0.145357	-0.131769	-0.174991	-0.131046	-0.08625	-0.177325	0.0344895	-0.244192	-0.231547	-0.23742	0.371648	0.169177	-0.0668209	0.161499	0.202736	0.224175	0.402488	0.0426833	-0.0843238	0.428189	0.245349	0.110908	0.0576679
HOWARD_NEUTROPHIL_INACT_MONOV_INFLUENZA_A_INDONESIA_05_2005_H5N1_AGE_18_49YO_3DY_UP	-0.369648	-0.292956	-0.277171	-0.249105	-0.0842835	-0.258919	-0.426135	-0.344664	-0.0984827	-0.188105	0.178602	-0.152811	0.25448	0.0556147	0.157602	0.0475543	-0.160947	0.0265302	-0.22159	-0.168108	-0.0160978	-0.135931	-0.144838	-0.164916	-0.33496	0.0184459	-0.149288	-0.15831	-0.274963	-0.0659956	-0.229494	-0.171591	0.0188859	-0.421636	-0.36836	-0.400314	0.336684	0.119893	-0.354942	0.088288	0.0192928	0.318127	0.256374	-0.10656	-0.29039	0.37369	0.289021	0.0576116	-0.166316
HOWARD_NK_CELL_INACT_MONOV_INFLUENZA_A_INDONESIA_05_2005_H5N1_AGE_18_49YO_1DY_UP	-0.327065	0.00705408	-0.0499355	-0.335737	0.178053	-0.0258316	-0.333092	-0.184889	0.0366286	-0.566168	-0.00916576	-0.410974	0.0473007	-0.360517	0.0937345	-0.242468	-0.343923	-0.323751	-0.498017	-0.52542	-0.426138	-0.509471	-0.386103	-0.508517	-0.600998	-0.45574	-0.449881	-0.46325	-0.535067	-0.445991	-0.447255	-0.468122	-0.254172	-0.588539	-0.514568	-0.540811	0.205098	-0.146311	-0.214388	-0.017813	-0.0616476	0.18873	0.146156	-0.370126	-0.518423	0.0811231	0.18528	0.067343	-0.314044
HOWARD_PBMC_INACT_MONOV_INFLUENZA_A_INDONESIA_05_2005_H5N1_AGE_19_39YO_AS03_ADJUVANT_VS_BUFFER_1DY_UP	-0.207137	-0.103243	-0.066588	-0.383957	-0.132325	-0.00251375	-0.306079	-0.199167	0.200352	-0.190824	0.216945	-0.0971225	0.20833	-0.142339	0.307235	0.134819	-0.120709	0.0726671	-0.116274	-0.190163	0.0127712	-0.258126	-0.0287262	-0.0869447	-0.286558	-0.0618689	-0.234872	-0.167076	-0.219517	-0.218098	-0.150421	-0.267232	-0.021647	-0.395777	-0.25591	-0.294663	0.368001	0.131734	0.109217	0.30691	0.262589	0.225154	0.45269	0.131941	-0.202457	0.459204	0.281728	0.0103906	0.159643
HOWARD_T_CELL_INACT_MONOV_INFLUENZA_A_INDONESIA_05_2005_H5N1_AGE_18_49YO_1DY_UP	-0.389009	-0.277772	-0.313838	-0.424723	-0.140863	-0.260449	-0.490132	-0.427585	0.0675128	-0.438488	0.118995	-0.301738	0.231284	-0.314119	0.197755	0.0678855	-0.300413	-0.151758	-0.485393	-0.455778	-0.251522	-0.413855	-0.217043	-0.333141	-0.51311	-0.275147	-0.329787	-0.364205	-0.508288	-0.359204	-0.378882	-0.413633	-0.087444	-0.465803	-0.494677	-0.429573	0.334228	0.014052	-0.235613	0.0936599	0.201991	0.214857	0.399966	-0.228343	-0.392994	0.437483	0.247037	-0.107802	-0.0947193
KAZMIN_PBMC_P_FALCIPARUM_RTSS_AS01_UNKN_AGE_IMM_WITH_ARR_VS_IMM_BY_RRR_PRIMARY_IMMUNIZ_WITH_RECOMB_ADENOVIRUS_35_1DY_UP	0.158014	0.403967	0.317436	0.00531601	0.521675	0.428484	-0.211951	0.138571	0.365247	-0.467636	0.641026	-0.203153	0.549316	0.0957092	0.626695	0.185014	0.214684	0.374391	-0.573654	-0.435739	0.117646	-0.0536326	-0.256655	-0.244536	-0.596274	0.196067	-0.0823969	-0.289158	-0.262144	0.0221045	-0.408975	-0.177592	-0.22405	-0.447845	-0.343733	-0.524507	0.503036	0.31807	-0.206323	0.459713	0.19156	0.454889	0.521543	0.340416	-0.424042	0.390852	0.396904	0.186095	-0.00537552
LI_PBMC_MENACTRA_AGE_18_45YO_CORRELATED_WITH_ANTI_POLYSACCHARIDE_ANTIBODY_3DY_POSITIVE	-0.192163	-0.138083	-0.126784	-0.33905	-0.245122	-0.0846066	-0.271606	-0.23095	0.0305132	0.117603	0.425252	0.168277	0.440874	0.105036	0.513124	0.385728	0.22665	0.387729	0.265786	0.202563	0.439563	0.217506	0.303919	0.212199	0.158892	0.123467	0.193326	0.224359	0.16012	0.139249	0.14122	0.119617	0.348229	0.0370384	0.145469	0.111604	0.224515	0.182297	0.22676	0.252401	0.261351	0.229279	0.318415	0.28041	0.0671168	0.337928	0.330789	0.167415	0.319194
LI_PBMC_MENOMUNE_A_C_Y_W_135_AGE_18_45YO_CORRELATED_WITH_ANTIBODY_RESPONSE_3DY_NEGATIVE	-0.295105	-0.268241	-0.243192	-0.356492	-0.276627	-0.0945807	-0.386517	-0.254812	-0.116875	-0.127292	0.130047	-0.250754	0.0772768	-0.08345	0.150623	-0.12957	-0.214612	0.0241877	0.0223183	-0.171434	0.198172	-0.0757743	-0.0974652	-0.286076	-0.201378	-0.168418	-0.166131	-0.173885	-0.309823	-0.178211	-0.267895	-0.170906	0.0322904	-0.307985	-0.14239	-0.0969893	0.227033	0.106264	0.209701	0.237169	0.263037	0.076444	0.207927	0.199122	-0.0658347	0.228866	0.185813	-0.0247123	0.316735
MATSUMIYA_BLOOD_MODIFIED_VACCINIA_ANKARA_VACCINE_AGE_4_6MO_VACCINATED_VS_CANDIN_PLACEBO_BCG_PRIMED_1DY_UP	-0.490791	-0.300217	-0.211908	-0.357	-0.247257	-0.13954	-0.565052	-0.317583	0.294199	-0.0527584	0.573436	0.0676077	0.674139	0.286397	0.65581	0.582819	0.0681413	0.330206	-0.319205	-0.148443	0.293272	-0.199451	0.327621	0.072229	-0.324058	0.448563	0.0483768	0.0111409	-0.348144	-0.0916694	0.106839	-0.0666136	0.49305	-0.326201	-0.387106	-0.241865	0.640672	0.321239	0.0132034	0.156597	0.38307	0.394628	0.613925	0.0948529	-0.0948023	0.580066	0.342726	0.18097	0.246318
MATSUMIYA_PBMC_MODIFIED_VACCINIA_ANKARA_VACCINE_AGE_18_55YO_2DY_UP	-0.497777	-0.385241	-0.393175	-0.523811	-0.251823	-0.342298	-0.509999	-0.442824	-0.210486	-0.337578	0.2952	-0.273036	0.346661	0.000797949	0.334241	0.130585	-0.0876397	0.0832727	-0.238898	-0.293042	0.0721308	-0.189209	-0.127323	-0.189369	-0.304231	0.052617	-0.157619	-0.141037	-0.244787	-0.146602	-0.26963	-0.205211	0.0527792	-0.454945	-0.254594	-0.397745	0.201316	-0.175298	-0.141224	0.186301	0.113328	0.175792	0.237448	-0.319293	-0.487683	0.290537	0.143948	-0.26817	-0.234816
MATSUMIYA_PBMC_MODIFIED_VACCINIA_ANKARA_VACCINE_AGE_4_6MO_BCG_PRIMED_28DY_UP	-0.714835	-0.482477	-0.579145	-0.644217	-0.632873	-0.615036	-0.78132	-0.741581	-0.342906	-0.488029	0.248122	-0.288675	0.553262	-0.253411	0.595128	0.362918	-0.331417	-0.31753	-0.563354	-0.573891	-0.357207	-0.602505	-0.197217	-0.178095	-0.685229	-0.187262	-0.474909	-0.35853	-0.731787	-0.394611	-0.467206	-0.61904	-0.156395	-0.737512	-0.781438	-0.616122	0.400811	0.121865	-0.630316	-0.169829	0.0160095	-0.071724	0.431377	-0.245662	-0.455951	0.392578	-0.0581354	-0.0242194	-0.25273
MATSUMIYA_PBMC_MODIFIED_VACCINIA_ANKARA_VACCINE_AGE_4_6MO_VACCINATED_VS_CANDIN_PLACEBO_BCG_PRIMED_28DY_UP	-0.597675	-0.459192	-0.523691	-0.596124	-0.403403	-0.476309	-0.703888	-0.630037	-0.325632	-0.614423	0.217119	-0.407762	0.661507	-0.0588618	0.627702	0.548108	-0.404919	-0.0545235	-0.545314	-0.502361	-0.0569714	-0.473971	-0.182921	-0.278706	-0.637596	-0.0018361	-0.421452	-0.423899	-0.649391	-0.397247	-0.493245	-0.54822	0.112212	-0.752019	-0.740599	-0.65398	0.117402	-0.216017	-0.507355	-0.292543	-0.00413565	-0.131159	0.193638	-0.370796	-0.522855	0.0871979	-0.0769231	-0.189762	-0.280033
NAKAYA_PBMC_FLUAD_IMUVAC_MALE_AGE_14_27YO_CORRELATED_WITH_HAI_RESPONSE_MF59_ADJUVANTED_AND_NON_1DY_GENES_IN_BTM_M75_POSITIVE	-0.388966	-0.0889143	-0.0559706	-0.43974	0.0933168	-0.209663	-0.441577	-0.243012	0.158857	-0.596558	0.166058	-0.44881	0.146359	-0.24201	0.271921	0.0499079	-0.416639	-0.0488679	-0.476343	-0.470395	-0.228344	-0.404664	-0.347928	-0.389788	-0.604456	-0.2892	-0.437361	-0.42275	-0.449553	-0.444199	-0.578858	-0.488833	-0.0386699	-0.705755	-0.508104	-0.684385	0.608968	0.302422	0.0393926	0.473229	0.309615	0.591237	0.569192	-0.137898	-0.485091	0.62623	0.548732	-0.147527	-0.0500524
NAKAYA_PBMC_FLUAD_MALE_AGE_14_27YO_1D_POSTBOOST_VS_0D_PREIMM_MF59_ADJUVANTED_1DY_ATIV_UP	-0.331921	0.0485777	-0.00942998	-0.470916	0.123367	0.0771185	-0.457463	-0.280352	0.379586	-0.313925	0.362195	-0.193913	0.380864	-0.175427	0.499539	0.278207	-0.21345	0.0532316	-0.37062	-0.297821	-0.0755767	-0.302773	-0.0134433	-0.151628	-0.475565	-0.0834614	-0.288889	-0.24432	-0.377801	-0.245077	-0.250431	-0.290053	0.0549852	-0.559285	-0.483891	-0.464916	0.647255	0.398588	0.0130147	0.382036	0.383375	0.480028	0.647077	0.302517	-0.100449	0.653105	0.507526	0.353538	0.284674
NAKAYA_PBMC_FLUAD_MALE_AGE_14_27YO_1D_POSTBOOST_VS_0D_PREIMM_MF59_ADJUVANTED_1DY_GENES_IN_BTM_M40_AND_M53_UP	-0.445119	-0.422311	-0.269385	-0.481246	-0.442558	-0.206686	-0.425116	-0.333567	-0.0459022	-0.0806851	0.334233	-0.135604	0.1757	-0.146585	0.373874	0.264904	-0.111162	0.277282	0.114967	-0.135539	0.35865	0.109888	-0.128812	-0.0382399	0.130919	-0.0656795	-0.0657945	0.0927864	-0.0500916	-0.0339692	-0.0712339	-0.0242032	0.00949063	-0.219418	0.16661	0.00306179	0.442449	0.275467	0.19394	0.425805	0.127865	0.268805	0.547627	0.250295	-0.0546778	0.584342	0.242341	-0.0882981	0.287048
NAKAYA_PBMC_FLUARIX_FLUVIRIN_AGE_18_50YO_3DY_UP	-0.36105	-0.394885	-0.37379	-0.326735	-0.370232	-0.348038	-0.370824	-0.382915	-0.340938	0.167951	0.129901	0.0870003	0.144568	0.17068	0.0767628	0.151561	-0.219037	-0.0278469	-0.0306567	0.113374	0.0423484	-0.214557	0.0234535	-0.0116949	-0.196042	0.24428	-0.0775893	0.0152743	-0.226916	-0.0150759	-0.171183	-0.222049	-0.222558	-0.335568	-0.345395	-0.34145	0.0244668	-0.0458903	-0.041576	0.0848883	0.0142291	0.0524627	0.0683104	0.093617	-0.00879715	0.0847341	0.0495582	0.0970782	0.0618786
NAKAYA_PBMC_FLUMIST_AGE_18_50YO_3DY_IFN_SUBSET_UP	-0.470005	-0.408321	-0.387338	-0.494063	-0.163004	-0.343009	-0.515482	-0.438257	-0.157364	-0.246646	0.330717	-0.161475	0.311653	0.147613	0.230529	0.19599	-0.429221	0.0848584	-0.257815	-0.168662	-0.0791083	-0.341181	-0.168051	-0.17544	-0.4753	0.206705	-0.339429	-0.287055	-0.436675	-0.114601	-0.391184	-0.316915	-0.394827	-0.588565	-0.575514	-0.640731	0.0293851	-0.219808	-0.181121	-0.133939	-0.117789	-0.0452247	0.0510393	-0.368805	-0.340807	0.163568	-0.0111269	-0.342107	-0.331369
NAKAYA_PBMC_FLUMIST_AGE_18_50YO_3DY_UP	-0.380652	-0.397869	-0.376668	-0.397155	-0.362403	-0.348908	-0.397496	-0.38912	-0.329241	0.0901417	0.110925	0.0512742	0.121338	0.10861	0.081024	0.133422	-0.177848	-0.0128528	-0.0412294	0.0609927	-0.0141836	-0.242592	0.0109625	0.0231165	-0.274644	0.188662	-0.0921884	-0.0778318	-0.171077	0.00547201	-0.087002	-0.215172	-0.232076	-0.39628	-0.360827	-0.357421	-0.0122045	-0.102259	-0.10098	0.00440749	-0.0749539	0.0145113	0.0369285	0.0278613	-0.164576	0.0662591	-0.0412283	-0.0503945	-0.0206708
NAKAYA_PBMC_IMUVAC_MALE_AGE_14_27YO_1D_POSTBOOST_VS_0DY_PREIMM_TIV_UP	-0.174804	0.0546194	0.0922716	-0.41983	-0.183732	0.137543	-0.294648	-0.230512	0.248525	-0.442596	-0.171298	-0.486937	-0.0419907	-0.528972	-0.0114876	-0.235794	-0.466379	-0.360118	-0.476372	-0.554595	-0.426459	-0.528455	-0.392076	-0.50597	-0.607484	-0.502179	-0.535571	-0.494361	-0.587847	-0.558517	-0.492861	-0.541679	-0.359472	-0.671421	-0.603996	-0.580934	0.561235	0.530182	0.452286	0.508222	0.57105	0.529002	0.579943	0.477939	0.407541	0.603683	0.470136	0.547746	0.529235
OSMAN_BLOOD_CHAD63_KH_AGE_18_50YO_HIGH_DOSE_SUBJECTS_24HR_UP	-0.258146	-0.231543	-0.195078	-0.306587	-0.229131	-0.170951	-0.275358	-0.245052	0.0137507	-0.130169	0.0861813	-0.0702649	0.102093	-0.0869107	0.136813	0.0647189	-0.0957209	5.53172e-05	-0.10835	-0.120131	-0.0131998	-0.157895	-0.080783	-0.0469775	-0.192613	-0.02287	-0.143124	-0.113768	-0.124106	-0.116407	-0.098841	-0.154754	-0.0267775	-0.261229	-0.169828	-0.189406	0.236473	0.0874626	0.129875	0.204625	0.1855	0.179246	0.31328	0.0964269	-0.0650332	0.332384	0.200905	0.0947742	0.14732
PATEL_SKIN_OF_BODY_ZOSTAVAX_AGE_70_93YO_VZV_CHALLENGE_3DY_UP	-0.368793	-0.397309	-0.382593	-0.466501	-0.413864	-0.289422	-0.389158	-0.392078	-0.292223	0.0891193	0.226237	0.0243352	0.134848	0.0969145	0.212928	0.231476	-0.0119993	0.193371	0.0567528	0.0545945	0.124586	-0.0742478	0.00308088	0.0322786	-0.0761898	0.153438	-0.0124182	0.038186	-0.00402972	0.0154322	-0.0153587	-0.102918	-0.080929	-0.25542	-0.136697	-0.213534	-0.0935004	-0.149162	-0.00943281	0.0198433	-0.0927847	-0.105577	0.0184682	0.0254235	-0.203306	-0.0356958	-0.0566856	-0.157635	-0.0844704
QUEREC_PBMC_YF_17D_VACCINE_AGE_18_45YO_3DY_UP	-0.466133	-0.423526	-0.378248	-0.423549	-0.054971	-0.344057	-0.558385	-0.412901	-0.251619	-0.44593	0.446171	-0.322818	0.4478	0.208977	0.405456	0.101016	-0.377709	0.156641	-0.379202	-0.381721	-0.0199111	-0.309124	-0.342727	-0.325779	-0.524187	0.0913221	-0.341803	-0.262168	-0.460808	-0.162535	-0.510068	-0.352293	0.14214	-0.515037	-0.522405	-0.580427	0.273656	-0.115162	-0.351326	0.189028	0.0723236	0.281124	0.219818	-0.374039	-0.527627	0.362834	0.296365	-0.205965	-0.373562
QUEREC_PBMC_YF_17D_VACCINE_AGE_18_45YO_7DY_UP	-0.466133	-0.423526	-0.378248	-0.423549	-0.054971	-0.344057	-0.558385	-0.412901	-0.251619	-0.44593	0.446171	-0.322818	0.4478	0.208977	0.405456	0.101016	-0.377709	0.156641	-0.379202	-0.381721	-0.0199111	-0.309124	-0.342727	-0.325779	-0.524187	0.0913221	-0.341803	-0.262168	-0.460808	-0.162535	-0.510068	-0.352293	0.14214	-0.515037	-0.522405	-0.580427	0.273656	-0.115162	-0.351326	0.189028	0.0723236	0.281124	0.219818	-0.374039	-0.527627	0.362834	0.296365	-0.205965	-0.373562
RECHTIEN_PBMC_RVSV_ZEBOV_AGE_18_55YO_1DY_UP	-0.698329	-0.447584	-0.437578	-0.555831	-0.0113747	-0.616674	-0.75423	-0.524499	-0.501031	-0.653372	0.319794	-0.425313	0.328628	0.26751	0.493302	0.331038	0.00280643	0.145128	-0.0648324	-0.263731	0.393977	0.286021	-0.0880229	-0.177479	-0.155144	0.26819	0.0614759	0.100949	-0.138595	0.0996295	-0.276645	0.0774958	0.664141	-0.0906803	0.090517	-0.182608	0.229119	-0.290484	-0.464791	-0.00601459	-0.116743	0.12941	0.195711	-0.516633	-0.761997	0.44876	0.298161	-0.392045	-0.525878
RICHERT_PBMC_HIV_LIPO_5_AGE_37_48YO_STIMULATED_VS_UNSTIMULATED_14W_INTERFERON_SUBSET_UP	-0.762122	-0.573493	-0.713501	-0.695782	-0.484527	-0.650228	-0.863853	-0.659446	-0.423574	-0.177471	0.271711	-0.134691	0.450933	-0.395989	0.5151	-0.298784	-0.0808463	-0.339992	-0.643472	-0.403159	-0.416242	-0.486605	0.06547	-0.437445	-0.645274	-0.533829	-0.407675	-0.235951	-0.287421	-0.427114	-0.22262	-0.40482	-0.102125	-0.189144	-0.328773	-0.365453	-0.235881	-0.406033	-0.557807	-0.539876	-0.353349	-0.218732	-0.337473	-0.41163	-0.528286	-0.192866	-0.159206	-0.267549	-0.510818
SCHERER_PBMC_APSV_WETVAX_AGE_18_32YO_2_TO_4DY_UP	-0.369826	-0.248828	-0.17505	-0.469854	-0.257844	-0.220166	-0.43331	-0.348652	0.101777	-0.266253	0.181045	-0.160734	0.0893308	-0.26731	0.211297	-0.0522057	-0.108696	-0.00268663	-0.189196	-0.27885	-0.178851	-0.251778	-0.129817	-0.180837	-0.327591	-0.210546	-0.181773	-0.209897	-0.211551	-0.243269	-0.18385	-0.244268	0.00815425	-0.324085	-0.221359	-0.296941	0.310438	-0.0876777	0.0589803	0.102346	0.247736	0.133802	0.432179	-0.248679	-0.413079	0.452165	0.235342	-0.176456	-0.0792285
SCHERER_PBMC_APSV_WETVAX_AGE_18_32YO_5_TO_7DY_UP	-0.384334	-0.334075	-0.315671	-0.424282	-0.325532	-0.308946	-0.412346	-0.369764	-0.197069	-0.0748454	0.209893	-0.0451419	0.206973	-0.00120711	0.256361	0.172125	-0.114281	0.0449056	-0.151103	-0.105487	-0.00194176	-0.244724	-0.057857	-0.0386103	-0.337452	0.044696	-0.16491	-0.142315	-0.208135	-0.122996	-0.155819	-0.229317	-0.1135	-0.439256	-0.362224	-0.364138	0.14904	-0.0652375	-0.0541834	0.0879945	0.0672087	0.0255752	0.219483	-0.0735577	-0.294319	0.217354	0.0694548	-0.108435	-0.0392828
SCHERER_PBMC_APSV_WETVAX_AGE_18_40YO_JOINT_TO_VACCINIA_AND_YELLOW_FEVER_UP	-0.543271	-0.524454	-0.519128	-0.586286	-0.383427	-0.498068	-0.613121	-0.515196	-0.387119	-0.134789	0.385346	-0.0459834	0.393123	0.222797	0.433976	0.219794	-0.0923655	0.225522	-0.203828	-0.170761	0.158457	-0.181628	-0.1553	-0.095674	-0.409449	0.244668	-0.165484	-0.184657	-0.278623	-0.0562321	-0.259842	-0.223755	0.010632	-0.464099	-0.379033	-0.458958	0.0813737	-0.27793	-0.370162	-0.0489646	-0.0732831	0.0124671	0.0539196	-0.414291	-0.556949	0.205063	0.120772	-0.246233	-0.346619
SCHERER_PBMC_YF_VAX_AGE_18_40YO_4_TO_7DY_UP	-0.243776	-0.200861	-0.193964	-0.258738	-0.172721	-0.181553	-0.3011	-0.233904	-0.161055	-0.00693125	0.223148	0.0734879	0.236801	0.174377	0.266583	0.172161	0.0641673	0.151178	-0.00171692	0.0127423	0.126102	0.0326024	0.0398594	0.0298431	-0.0699042	0.178472	0.0240824	0.0139729	-0.0018157	0.0378843	0.00562077	-0.01651	0.0599663	-0.0634321	-0.0833758	-0.0958041	0.0931655	-0.017663	-0.0275886	0.0606749	0.0662138	0.0886457	0.101346	-0.0941497	-0.16491	0.168081	0.129379	-0.04946	-0.0500574
SCHERER_PBMC_YF_VAX_AGE_18_40YO_JOINT_TO_VACCINIA_AND_YELLOW_FEVER_UP	-0.543271	-0.524454	-0.519128	-0.586286	-0.383427	-0.498068	-0.613121	-0.515196	-0.387119	-0.134789	0.385346	-0.0459834	0.393123	0.222797	0.433976	0.219794	-0.0923655	0.225522	-0.203828	-0.170761	0.158457	-0.181628	-0.1553	-0.095674	-0.409449	0.244668	-0.165484	-0.184657	-0.278623	-0.0562321	-0.259842	-0.223755	0.010632	-0.464099	-0.379033	-0.458958	0.0813737	-0.27793	-0.370162	-0.0489646	-0.0732831	0.0124671	0.0539196	-0.414291	-0.556949	0.205063	0.120772	-0.246233	-0.346619
SOBOLEV_PBMC_PANDEMRIX_AGE_18_64YO_1DY_UP	-0.422733	-0.165297	-0.0986274	-0.271482	-0.222348	-0.187688	-0.400792	-0.286941	0.0296718	-0.1989	0.321191	-0.326461	0.341104	-0.0812528	0.26887	0.285277	-0.271003	0.0269586	-0.293682	-0.363245	-0.0611333	-0.312633	-0.0892477	-0.257121	-0.442331	0.0947936	-0.328116	-0.19069	-0.449924	-0.245118	-0.317618	-0.372126	-0.0290948	-0.42865	-0.466567	-0.279458	0.487078	0.370981	0.313504	0.379284	0.405614	0.352388	0.552151	0.0427494	-0.0775556	0.552864	0.364118	0.127739	0.295818
SOBOLEV_PBMC_PANDEMRIX_AGE_18_64YO_7DY_DN	-0.598632	-0.495044	-0.481754	-0.612642	-0.352354	-0.472896	-0.617523	-0.583562	-0.311419	-0.463715	0.320313	-0.34989	0.348322	-0.0173907	0.372735	0.150133	-0.357875	0.0657301	-0.435083	-0.458258	-0.0956306	-0.400214	-0.368233	-0.293172	-0.588596	0.0425272	-0.326207	-0.30474	-0.504493	-0.252157	-0.467963	-0.39653	0.00965673	-0.649957	-0.571328	-0.597075	-0.0201049	-0.336363	-0.398054	-0.0784951	-0.0474771	-0.0900205	0.130643	-0.496559	-0.527642	0.178201	-0.000697282	-0.38205	-0.441552
WEINBERGER_BLOOD_TWINRIX_AGE_20_40_AND_60_84YO_CORRELATED_WITH_ANTI_HBS_CONC_PRIMARY_VACC_1DY_SIGNIFICANT	-0.306941	-0.30279	-0.265235	-0.39117	-0.225448	-0.300299	-0.384449	-0.325349	-0.2536	-0.0955381	-0.0182766	-0.0499203	0.17293	-0.0206487	0.190559	0.113228	-0.0539065	-0.0136281	-0.176077	-0.171534	-0.041222	-0.0161117	0.0107483	-0.11138	-0.226907	0.0414948	-0.081283	-0.0701869	-0.164776	-0.0636682	-0.0928772	-0.16056	-0.00319654	-0.278109	-0.196875	-0.114401	-0.0789739	-0.154281	-0.0982826	-0.0328298	-0.0392731	0.0322721	0.120098	0.00183263	-0.112016	0.0587799	-0.119415	-0.123966	-0.0515102
WEINBERGER_BLOOD_TWINRIX_AGE_20_40_AND_60_84YO_CORRELATED_WITH_HIGH_ANTI_HBS_CONC_AT_WEEK_30_PRIMARY_VACC_1DY_POSITIVE	-0.733491	-0.728293	-0.75062	-0.783719	-0.73231	-0.750975	-0.793385	-0.755582	-0.722386	-0.536713	-0.198006	-0.398815	-0.323996	-0.398666	-0.0930892	-0.405	-0.19811	-0.281697	-0.353717	-0.530533	-0.316019	-0.344218	-0.396046	-0.403923	-0.499425	-0.529944	-0.393946	-0.429629	-0.382283	-0.383317	-0.304459	-0.362229	-0.297422	-0.309125	-0.312384	-0.224578	-0.488927	-0.357579	-0.317692	-0.554405	-0.232903	-0.319608	-0.189597	-0.435936	-0.551023	-0.411624	-0.496529	-0.474776	-0.319966
ZAK_PBMC_MRKAD5_HIV_1_GAG_POL_NEF_AGE_20_50YO_1DY_UP	-0.271146	-0.242943	-0.210477	-0.374629	-0.247875	-0.1781	-0.308423	-0.276039	-0.0395809	-0.181557	0.0862038	-0.15782	0.0961535	-0.169771	0.135555	0.0361034	-0.218068	-0.076689	-0.213515	-0.223875	-0.0882536	-0.298801	-0.154533	-0.16082	-0.345897	-0.0455077	-0.292586	-0.253352	-0.254104	-0.257082	-0.234883	-0.308407	-0.185588	-0.426353	-0.329604	-0.360484	0.258098	0.111214	0.123624	0.254665	0.21845	0.191958	0.363812	0.125453	-0.0877073	0.369996	0.235372	0.0766224	0.143104
ZAK_PBMC_MRKAD5_HIV_1_GAG_POL_NEF_AGE_20_50YO_3DY_UP	-0.412237	-0.348654	-0.30159	-0.402522	-0.198527	-0.307111	-0.45412	-0.360263	-0.165667	-0.326547	0.138886	-0.263078	0.163459	-0.0739364	0.135009	0.0103397	-0.355777	-0.107263	-0.362821	-0.344319	-0.092092	-0.39344	-0.296001	-0.323069	-0.486585	0.0264643	-0.380047	-0.333943	-0.410915	-0.299456	-0.420294	-0.406434	-0.246022	-0.540854	-0.460196	-0.499125	0.272375	0.1094	-0.120828	0.237977	0.193999	0.353391	0.375842	-0.00344683	-0.344039	0.434851	0.371956	0.000275908	0.0573955
ZAK_PBMC_MRKAD5_HIV_1_GAG_POL_NEF_AGE_20_50YO_AD5_NAB_TITERS_GT_200_VS_LTE_200_1DY_DN	-0.189908	0.024456	-0.0455193	-0.31692	-0.0156205	-0.0186572	-0.181674	-0.10966	-0.0407716	0.00408347	0.344939	0.175586	0.25955	0.00947579	0.364357	0.235771	0.0409451	0.164985	0.00999368	0.0834846	0.187392	-0.136586	0.18214	0.0754674	-0.204561	0.122374	-0.0890244	-0.0191151	0.020543	-0.0288238	-0.0170187	-0.117349	0.0251644	-0.238388	-0.0924594	-0.195445	-0.073498	-0.119571	-0.0299322	0.111519	-0.0803808	0.0314195	0.275364	-0.113747	-0.350107	0.219033	0.0231951	-0.256574	-0.199362
[truncated: 1,679 more columns]
