# Supplementary material for: Multi-cohort analysis reveals immune subtypes and predictive biomarkers in tuberculosis
Source: Sci Rep. 2024 Jun 10;14:13345. doi: 10.1038/s41598-024-63365-5 (PMC11164950; doi:10.1038/s41598-024-63365-5)
Supplement: Supplementary file 1 — Supplementary Information. [file 41598_2024_63365_MOESM1_ESM.zip › Tables/Table S4.xlsx]

## Sheet: C1
ID

## Sheet: C2
ID

## Sheet: C3
ID
